# Supplementary material for: Genome-wide signatures of adaptation to extreme environments in red algae
Source: Nat Commun. 2023 Jan 4;14:10. doi: 10.1038/s41467-022-35566-x (PMC9812998; doi:10.1038/s41467-022-35566-x)
Supplement: Supplementary file 4 — Supplementary Data 1-13 [file 41467_2022_35566_MOESM4_ESM.xlsx]

## Sheet: Supplementary Dataset 1
Supplementary Dataset 1. Sequencing information of Cyanidiophyceae used in this study. CCYA: Cyanidiococcus yangmingshanensis, CDCA: Cyanidium caldarium, GASU: Galdieria sulphuraria.
Sequencing platform	CCYA 8.1.23 F7	CDCA 063 E5	GASU 108.79 E11
PacBio RS II WGS (no size selection)	-	-	3288950853
PacBio Sequel II HIFI WGS (CCS reads)	-	-	5170452213
PacBio Sequel I WGS (>15 kbp library)	6776232762	10644724123	-
Illumina Novaseq6000 WGS (2x151 bp PE)	-	50035878534	62735229798
Illumina Hiseq2500 WGS (2x101 bp PE)	21714294212	-	26256394502
Oxford Nanopore PromethION WGS	-	-	62041808453
PacBio Sequel Iso-Seq	984987518	891054038	675199710
Illumina Novaseq6000 WTS (2x101 bp PE)	10834447154	17210589274	17616839150
Illumina WGS; 10X Genomics Chromium	-	-	25259538612

## Sheet: Supplementary Dataset 2
Supplementary Dataset 2. Oligonucleotides designed for G-quadruplex verification.
Primer name	Sequence	Mers	Note
Hsa_G4	5′ - (TTAGGG) 4 -3′	24	Human (Homo sapiens) telomere G-rich strand repeat
Hsa_C4	5′ - (CCCTAA) 4 -3′	24	Human (Homo sapiens) telomere C-rich strand repeat
Ath_G4	5′ - (TTTAGGG) 4 -3′	28	Plant (Arabiodopsis thaliana) telomere G-rich strand repeat
Ath_C4	5′ - (CCCTAAA) 4 -3′	28	Plant (Arabiodopsis thaliana) telomere C-rich strand repeat
SS-Control	5′ - (T) 24 -(T) 5 -(TTAGGG) 4 -3′	53	G-quadruplex positive control
CYAN-G4	5′ - (AATGGGGGG) 4 -3′	40	CZME, CCYA telomere G-rich strand repeat
CYAN-C4	5′ - (CCCCCCATT) 4 -3′	40	CZME, CCYA telomere C-rich strand repeat
CDCA-G4	5′ - (AATGGGGGGG) 4 -3′	36	CDCA telomere G-rich strand repeat
CDCA-C4	5′ - (CCCCCCCATT) 4 -3′	36	CDCA telomere C-rich strand repeat
GALD-G4	5′ - (TTAGGGTTTAA) 4 -3′	44	Galdieriales telomere G-rich strand repeat
GALD-C4	5′ - (TTAAACCCTAA) 4 -3′	44	Galdieriales telomere C-rich strand repeat

## Sheet: Supplementary Dataset 3
Supplementary Dataset 3. Genomic characteristics of cyanidiophycean genomes and reference red algal genomes. Single-end (SE) telomere scaffolds with size greater than 10 kbp was counted.
Group	CYANIDIOPHYTINA																	RHODOPHYTINA
	CYANIDIALES					GAlDIERIALES												MICRO ALGAE	MACRO ALGAE
Species	Cyanidioschyzon merolae 10D	Cyanidiococcus yangmingshanensis 8.1.23 F7	Cyanidiococcus yangmingshanensis THAL 066	Cyanidiococcus yangmingshanensis Soos	Cyanidium caldarium 063 E5	Galdieria sulphuraria 108.79 E11	Galdieria sulphuraria 074W	Galdieria sulphuraria MS1	Galdieria sulphuraria RT22	Galdieria sulphuraria SAG21	Galdieria sulphuraria MtSh	Galdieria sulphuraria Azora	Galdieria sulphuraria YNP5587.1	Galdieria sulphuraria 5572	Galdieria sulphuraria 002	Galdieria phlegrea DBV009	Galdieria phlegrea Soos	Porphyridium purpureum	Gracilariopsis chorda
Genome size (Mbp)	16.5	12.1	12.1	10.4	8.34	14.5	13.7	14.9	15.6	14.3	15	14.1	14.4	14.3	14.1	11.4	14.9	22.2	92.1
GC (%)	55	54.7	54.6	54.6	65.4	39.9	37.7	37.6	37.3	37.9	40	40.1	40.1	38	39.2	37.9	37.5	55.9	49.3
# scaffolds	20 (Chr.)	20 (Chr.)	20 (Chr.)	35	20 (Chr.)	76	433	129	118	135	101	127	115	108	107	9311	108	52	1211
N50 (kbp)	.	.	.	.	.	192	172.3	172.1	172.9	158.2	186.6	162.3	170.8	229.7	189.3	2	202.1	186.6 kbp	186.6 kbp
# telomere-containing scaffolds	20 pairs	19 pairs + 1 SE	5 pairs + 5 SEs	12 pairs + 10 SEs	20 pairs	58 pairs + 16 SEs	7 SEs	3 pairs + 53 SEs	13 pairs + 48 SEs	29 SEs	36 pairs + 43 SEs	4 pairs + 34 SEs	27 SEs	5 pairs + 48 SEs	4 pairs + 38 SEs	.	8 pairs + 48 SEs	.	.
# proteins	4803	4832	5189	4406	4870	7096	7174	7441	6982	5956	6160	6305	6118	6472	5912	7836	6125	9898	10806
BUSCO (eukaryote odb9: n=303)	96.7% [C:93.4%,F:3.3%]	96.7% [C:92.4%,F:4.3%]	89.4% [C:77.2%,F:12.2%]	91.4% [C:87.1%,F:4.3%]	94.7% [C:87.8%,F:6.9%]	95.7% [C:94.0%,F:1.7%]	94.1% [C:92.1%,F:2.0%]	95.1% [C:91.1%,F:4.0%]	94.7% [C:93.0%,F:1.7%]	89.1% [C:84.1%,F:5.0%]	92.8% [C:87.8%,F:5.0%]	92.0% [C:88.7%,F:3.3%]	94.2% [C:92.5%,F:1.7%]	95.4% [C:92.8%,F:2.6%]	95.4% [C:92.8%,F:2.6%]	88.1% [C:68.3%,F:19.8%]	95.1% [C:93.1%,F:2.0%]	94.3% [C:91.7%,F:2.6%]	95.1% [C:91.8%,F:3.3%]
Introns	27	36	457	460	44	15329	13245	21222	20449	23885	20340	18962	16078	16229	16044	.	14106	1472	2468
Note	Sanger sequencing, v3	Single-cell derived culture	Gene modeling issues	Taxonomic misidentifcation; Gene modeling issues	Single-cell derived culture	Single-cell derived culture, PacBio HiFi sequencing	Possible viral contamination									Mixed culture
Reference	Matsuzaki et al, 2004, Nature	This study	Fu et al, 2020, J Phycol	Rossoni et al, 2019, eLife	This study	This study	Schoenknecht et al, 2013, Science	Rossoni et al, 2019, eLife	Rossoni et al, 2019, eLife	Rossoni et al, 2019, eLife	Rossoni et al, 2019, eLife	Rossoni et al, 2019, eLife	Rossoni et al, 2019, eLife	Rossoni et al, 2019, eLife	Rossoni et al, 2019, eLife	Qiu et al, 2013, Cur Biol	Rossoni et al, 2019, eLife	Lee et al, 2019, Nat Commun	Lee et al, 2018, Mol Biol Evol

## Sheet: Supplementary Dataset 4
Supplementary Dataset 4. Repeat comparison of Cyanidioschyzon merolae 10D and Cyanidiococcus yangmingshanensis 8.1.23 F7.
	Cyanidioschyzon merolae 10D	Cyanidiococcus yangmingshanensis 8.1.23 F7
Genome Size (Mbp)	16.5	12.1
Repeat	4.28 Mbp/ 25.87%	383 kbp/ 3.17%
SINEs	0/ 0 bp/ 0.00%	0/ 0 bp/ 0.00%
LINEs	295/ 230 kbp/ 1.39%	16/ 21.1 kbp/ 0.17%
LTR elements	1930/ 2.09 Mbp/ 12.66%	52/ 71.5 kbp/ 0.59%
DNA elements	713/ 470 kbp/ 2.84%	16/ 32.7 bp/ 0.27%
Unclassified	2857/ 1.34 Mbp/ 8.08%	378/ 119 kbp/ 0.99%
sRNA	30/ 17.0 kbp/ 0.10%	0/ 0 bp/ 0.00%
Satellites	4/ 347 bp/ 0.00%	0/ 0 bp/ 0.00%
Simple repeats	2923/ 137 kbp/ 0.83%	1203/ 138 kbp/ 1.14%
Low complexity	9/ 352/ 0.00%	17/ 733 bp/ 0.01%

## Sheet: Supplementary Dataset 5
Supplementary Dataset 5. Subtelomere identification and gene contents in the Cyanidiales genomes (Cyanidium, Cyanidiococcus, Cyanidioschyzon).
Chromosome		Cyanidium (CDCA)		Cyanidiococcus (CCYA)		Cyanidioschyzon (CZME)				ABBREV	DEF			Chr01_CMA001CT-KT	CCYA_8.1.23_F7_Chr01_G0439-H	CYCA_063_E5_Chr01_G0469-KT
CHROMOSOME 1	S	13269:131-13400	1-2196 (X)	1941:255-2196	X	10-13826	KT		KTH PROT	K	KELCH			Chr01_CMA142CT-KT	CCYA_8.1.23_F7_Chr02_G0798-KT	CYCA_063_E5_Chr06_G1732-KT
	E	9760:827372-837132	arsM,KT	13717:1030791-1044508	E2,H	404801-422591	<P>,KT,L			T	the trefoil factor			Chr02_CMB162CT-KT	CCYA_8.1.23_F7_Chr03_G1141-KH	CYCA_063_E5_Chr07_G2283-KT
CHROMOSOME 2	S	3944:145-4089	recD	0:X	X	17-3375	X			H	hedgehog protein			Chr03_CMC002CT-KH	CCYA_8.1.23_F7_Chr04_G1438-KT	CYCA_063_E5_Chr10_G2851-KT
	E	505:597441-597946	X	21991:826636-848627	GBP,SF3b1,SPP,KT	442739-456987	L			P (POR)	NADPH:protochlorophyllide oxidoreductase (POR)			Chr03_CMC005CT-T	CCYA_8.1.23_F7_Chr05_G1700-H	CYCA_063_E5_Chr10_G3079-T
CHROMOSOME 3	S	4347:158-4505	X	2406:77-2483	X	19-18050	KH,T			L (LDH)	L-lactate dehydrogenase (LDH)			Chr03_CMC186CT-T	CCYA_8.1.23_F7_Chr06_G1701-KT	CYCA_063_E5_Chr13_G3550-(T)
	E	3512:584010-587522	X	9844:834416-844260	TBC1D23,KH	465610-481773	T,LDH			GBP	GTP-binding protein			Chr04_CMD002CT-KT	CCYA_8.1.23_F7_Chr07_G1963-KT	CYCA_063_E5_Chr14_G3933-KT
CHROMOSOME 4	S	14220:134-14354	X	4408:434-4842	X	18-14396	KT,<P>			SPP	Signal-peptidase (SPP)			Chr04_CMD191CT-KT	CCYA_8.1.23_F7_Chr08_G2228-H	CYCA_063_E5_Chr15_G3934-KT
	E	18051:532754-550805	X	11317:703454-714771	SPP,KT	499384-513437	POR,KT			SF3b1	splicing proteins - U2: Hsh155 (SF3b1)			Chr05_CME001CT-KT	CCYA_8.1.23_F7_Chr09_G2496-KT	CYCA_063_E5_Chr15_G4111-KT
CHROMOSOME 5	S	4111:181-4292	X	2496:278-2774	X	19-13915	KT,<P>			NatB_MDM20	N-acetyltransferase B complex non catalytic subunit (NatB_MDM20): HGT			Chr06_CMF001CT-KH	CCYA_8.1.23_F7_Chr11_G2986-KT	CYCA_063_E5_Chr16_G4112-KT
	E	3306:526299-529605	X	6494:680143-686637	H	509046-528673	NatB_MDM20,C,F,E2,<H>			C (CCT6)	subunit 6a of chaperonin containing TCP1 (CCT6)			Chr07_CMG220CT-K(H)	CCYA_8.1.23_F7_Chr12_G3216-KH	CYCA_063_E5_Chr16_G4271-H
CHROMOSOME 6	S	8346:80-8426	KT	16473:284-16757	KT,SPP	26-14255	KH,<T,P>			F (ATP5)	mitochondrial F1FO ATP synthase subunit (ATP5)			Chr08_CMH001CT-KH	CCYA_8.1.23_F7_Chr12_G3433-T	CYCA_063_E5_Chr20_G4751-KT
	E	498:519994-520492	X	18434:653566-672000	TBCCD1,KT	*(TAS?)	X <T,H>			TBCCD1	TBCC domain-containing protein 1 (TBCCD1) [GRCH]			Chr08_CMH282CT-T	CCYA_8.1.23_F7_Chr13_G3435-KT
CHROMOSOME 7	S	1930:126-2056	X	13156:163-13319	KT,SPP	10-17633	E2,F,C,NatB_MDM20			E (E2)	ubiquitin conjugating enzyme E2; OG0002537+OG0027848			Chr08_CMH283CT-KH	CCYA_8.1.23_F7_Chr14_G3645-K
	E	8489:497350-505839	KT	7407:659911-667318	ABCG	571747-584443	P,<T>,K(H)			A (AOC)	copper-containing amine oxidase (AOC)			Chr10_CMJ005CT-KT	CCYA_8.1.23_F7_Chr14_G3646-K
CHROMOSOME 8	S	6892:172-7064	X	4737:137-4874	H	9-12537	H,<T,P>,SPP			O	anion transporter			Chr11_CMK001CT-KH	CCYA_8.1.23_F7_Chr14_G3856-T
	E	8204:479702-487906	merA	43928:600175-644103	OG0000326,YebC,TBC1D23,V-type ATPase V1 subunit E,OG0012480,OG0010107,D,R,I,RPN13,PMT	726859-739744	<P>,T,KH			RBBP5	retinoblastoma-binding protein 5 (RBBP5); Encodes a structural core component of a COMPASS-like H3K4 histone methylation complex	iron permease		Chr14_CMN340CT-KH	CCYA_8.1.23_F7_Chr14_G3857-KH
CHROMOSOME 9	S	7637:139-7776	X	16861:291-17152	KT,SPP,SF3b1,TrxG,OG0009206	10-20489*	OG0020058, AOC,O			D (rfbB)	dTDP-glucose 4,6-dehydratase (rfbB)			Chr16_CMP002CT-KH	CCYA_8.1.23_F7_Chr15_G4048-KT
	E	4033:483217-487250	X	4411:628178-632589	X	800776-810142	LDH			R (rfbD)	dTDP-4-dehydrorhamnose reductase (rfbD)			Chr16_CMP358CT-KH	CCYA_8.1.23_F7_Chr16_G4049-KT
CHROMOSOME 10	S	8287:133-8420	KT	3184:391-3575	X	10-21709	L,P			I	iron permease			Chr18_CMR001CT-KT	CCYA_8.1.23_F7_Chr16_G4256-KT
	E	3752:465830-469582	X	8515:601979-610494	PMT	818055-839680	D,R,I,RPN13,PMT			RPN13	regulatroy particle non-ATPase 13 (RPN13)			Chr18_CMR506CT-KH	CCYA_8.1.23_F7_Chr17_G4257-KT
CHROMOSOME 11	S	3349:72-3421	X	16650:282-16932	KT,SPP,SF3b1,TrxG,OG0009206	10-18659	KH,<T,P>,LDH			M (PMT)	dolichyl-phosphate-mannose:protein mannosyltransferase (PMT); OG0001371+OG0006229; Red matched; dolichyl-phosphate-mannose-protein mannosyltransferase [Gloiopeltis furcata]			Chr19_CMS508CT-KH	CCYA_8.1.23_F7_Chr18_G4621-H
	E	543:411856-412399	X	4825:559647-564472	X	843733-852840	X <L>				ubiquitin fusion-degradation protein 1 [CZME]				CCYA_8.1.23_F7_Chr19_G4753-KT
CHROMOSOME 12	S	2054:168-2222	X	6916:60-6976	KH	10-17661	M,RPN13,I,R,D			TBC1D23	TBC1 domain family member 23 (TBC1D23)				CCYA_8.1.23_F7_Chr20_G4755-H
	E	5258:402891-408149	X	4002:536719-540721	X	0:X	X			AGPAT	1-acylglycerol-3-phosphate O-acyltransferase (AGPAT) [CZME]
CHROMOSOME 13	S	4222:127-4349	KT	18929:127-19056	KT,TBCCD1	0:X*	X			arsM
	E	12547:357056-369603	X	5971:529452-535423	RBBP5,LDH	0:X*	X			merA
CHROMOSOME 14	S	3897:129-4026	X	6291:355-6646	K,K	12-21558	M,RPN13,I,R,D			ABCG	ABC G family transporter
	E	8329:332429-340758	KT	5011:524192-529203	KH*	840017*-852718	P,<T>,KH			trxG	Trithorax protein (TrxG); Histone-lysine N-methyltransferase
CHROMOSOME 15	S	8233:136-8369	KT	50650:105-50755*	PMT,RPN13,Iron permease,RfbD,RfbB,OG0010107,…,OG0000326	0:X*	X			recD	exodeoxyribonuclease V, alpha subunit [recD]
	E	10377:310736-321113	arsM, KT	5943:422955-428898	RBBP5,LDH	0:X*	X			OG0009234	CYCA speicfic; Chlamydomonas matched; InsQ + OrfB_Zn_ribbon (Putative transposase DNA-binding domain; pfam07282); transposon?
CHROMOSOME 16	S	12446:27-12473	KT,arsM,OG0007104,arsM	15712:304-16016	KT,SPP,SF3b1,TrxG*	0:X*	KH [[[CHECK HOMOLOGY]]]			OG0011124	CYANIDIALES Only; no matches
	E	9502:297346-306848	merA	9143:486924-496067	KT	898617-908476	KH			OG0011159	CCYA+CZME Only; no matches
CHROMOSOME 17	S	7386:129-7515	X	20906:406-21312	KT,SPP,SF3b1,TrxG	19-19107	PMT,OG0011159,RPN13,I,R,D			OG0020058	CZME specific
	E	8652:290375-299027	merA	1789:467092-468881	X	1225868-1232240	PMT			ATP6V1E1	V-type ATPase V1 subunit E
CHROMOSOME 18	S	7111:137-7248	recD	6208:376-6584	X	10-14139	T,<P>
	E	3083:284187-287270	X	12565:421277-433842	E2,OG0014087,H	1240173-1253069	<P,T>,H
CHROMOSOME 19	S	2282:97-2379	X	1872:290-2162	X	10-8476	A
	E	9497:228752-238249	merA	17931:321258-339189	GBP,SF3b1,SPP,KT	1269748-1282930	<P,T>,H			<>	Pseudogenized-gene
CHROMOSOME 20	S	8539:125-8664	KT	12696:296-12992*	ABCG,H**(not in subtelomere?)	10-20708	A,O,OG0020058
	E	9360:217837-227197	merA	21031:292623-313654	SF3b1,SPP,KT	0:X*	X

## Sheet: Supplementary Dataset 6
Supplementary Dataset 6. Subtelomere identification and gene contents in the Galdieria sulphuraria 108.79 E11 genome.								'.': missing subtelomere due to fragemented genome
Scaffold name	S/E	Chromosome location	Length	Gene synteny	NOTE	COUNT		<GENE>: gene synteny block duplicated		Gene family	Orthogroup	Gene list
F_CTG49	S	.	.	.				{GENE}: unique insert (not duplicated)		MFS (Major Facilitator Superfamily); L-arabinose permease [CZME 10D]; MFS; Sugar_tr	OG0000003	GASU_HTG-SCF06-P_CTG21_G0267, GASU_HTG-SCF06-P_CTG21_G0317, GASU_P_CTG14_G0638, GASU_P_CTG33_G0859, GASU_P_CTG36_G0951, GASU_P_CTG44_G1059, GASU_P_CTG50_G1168, GASU_SCF00_G1748, GASU_SCF02_G2179, GASU_SCF02_G2210, GASU_SCF02_G2212, GASU_SCF04_G2524, GASU_SCF06_G2733, GASU_SCF12_G3272, GASU_SCF13_G3393, GASU_SCF16_G3687, GASU_SCF17_G3747, GASU_SCF18_G3885, GASU_SCF19_G3945, GASU_SCF27M_G4626, GASU…
	E	.	.	.				[GENE]: pseudogene?		LHC (light-harvesting protein)	OG0000010	GASU_P_CTG30_G0725, GASU_P_CTG36_G0956, GASU_P_CTG36_G0958, GASU_P_CTG44_G1064, GASU_P_CTG44_G1066, GASU_SCF00_G1795, GASU_SCF00_G1796, GASU_SCF25_G4510, GASU_SCF45_G5759, GASU_SCF45_G5761
HPE-P_CTG121	S	641-15916	15276	OG0000037,OG0005139,non-LTR,OG0008090	GASU_HPE-P_CTG121_G0107:GASU_HPE-P_CTG121_G0104	4		CHP: conserved hypothetical protein		Arch-ATPase(Archaeal ATPase)/ transposase	OG0000012	GASU_HTG-SCF31-F_UTG100_G0378, GASU_P_CTG10_G0381, GASU_P_CTG32_G0755, GASU_P_CTG33_G0853, GASU_P_CTG60_G1399, GASU_P_CTG70_G1473, GASU_P_CTG71_G1568, GASU_SCF02_G2063, GASU_SCF04_G2397, GASU_SCF07_G2975, GASU_SCF08_G3123, GASU_SCF15_G3504, GASU_SCF15_G3603, GASU_SCF18_G3818, GASU_SCF19_G3917, GASU_SCF20_G4129, GASU_SCF22M_G4231, GASU_SCF23_G4235, GASU_SCF24_G4332, GASU_SCF27M_G4702, GASU_SCF31_G…
	E	.	.	.						Pht&Pst	OG0000022	GASU_HPE-SCF16_G0173, GASU_P_CTG14_G0550, GASU_P_CTG14_G0569, GASU_P_CTG14_G0634, GASU_P_CTG44_G1048, GASU_P_CTG52_G1238, GASU_P_CTG60_G1320, GASU_SCF01_G2030, GASU_SCF02_G2070, GASU_SCF04_G2501, GASU_SCF05_G2595, GASU_SCF08_G2981, GASU_SCF08_G2999, GASU_SCF08_G3075, GASU_SCF09_G3242, GASU_SCF17_G3781, GASU_SCF20_G4069, GASU_SCF20_G4070, GASU_SCF24_G4413, GASU_SCF27M_G4644, GASU_SCF38_G5196, GASU…
HPE-SCF16	S	517-11770	11254	non-LTR	GASU_HPE-SCF16_G0143	1				Galdieria CHP	OG0000037	GASU_HPE-P_CTG121_G0107, GASU_P_CTG32_G0754, GASU_P_CTG36_G0942, GASU_P_CTG52_G1316, GASU_P_CTG60_G1400, GASU_SCF00_G1628, GASU_SCF02_G2213, GASU_SCF04_G2396, GASU_SCF04_G2537, GASU_SCF05_G2541, GASU_SCF06_G2819, GASU_SCF07_G2976, GASU_SCF08_G2980, GASU_SCF08_G3124, GASU_SCF09_G3265, GASU_SCF15_G3604, GASU_SCF17_G3714, GASU_SCF19_G3916, GASU_SCF19_G4018, GASU_SCF22M_G4132, GASU_SCF22M_G4232, GASU…
	E	226893-243529	16637	OG0005139,OG0019401,non-LTR	GASU_HPE-SCF16_G0260:GASU_HPE-SCF16_G0262	3	1: GASU_HPE-SCF16_G0259			AAAP (amino acid transporter)	OG0000070	GASU_F_CTG49_G0079, GASU_P_CTG32_G0774, GASU_P_CTG52_G1308, GASU_P_CTG52_G1312, GASU_SCF01_G1907, GASU_SCF04_G2526, GASU_SCF12_G3325, GASU_SCF16_G3681, GASU_SCF19_G3919, GASU_SCF37_G5125, GASU_SCF37_G5187, GASU_SCF38_G5257, GASU_SCF41_G5504, GASU_SCF41_G5505, GASU_SCF41_G5506, GASU_SCF62_G6596, GASU_SCF62_G6597, GASU_SCF68_G6942
HTG-SCF06-P_CTG21	S	*HTG	.	*HTG	(haplotig from SCF06)					MCF (mitochondrial carrier family)	OG0000084	GASU_SCF01_G1916, GASU_SCF22M_G4225
	E	.	.	.						E2 (ubiquitin-conjugating enzyme E2)	OG0000101	GASU_P_CTG52_G1276, GASU_SCF40_G5388, GASU_SCF42_G5599, GASU_SCF46_G5800, GASU_SCF61_G6533
HTG-SCF31-F_UTG100	S	.	.	.						non-LTR Retrotransposon (LTR)	OG0000120	GASU_HPE-P_CTG121_G0105, GASU_HPE-SCF16_G0143, GASU_HPE-SCF16_G0262, GASU_P_CTG10_G0380, GASU_P_CTG32_G0753, GASU_P_CTG71_G1569, GASU_SCF02_G2061, GASU_SCF02_G2214, GASU_SCF03_G2216, GASU_SCF04_G2394, GASU_SCF04_G2538, GASU_SCF05_G2539, GASU_SCF07_G2978, GASU_SCF08_G3127, GASU_SCF09_G3128, GASU_SCF15_G3605, GASU_SCF16_G3607, GASU_SCF16_G3711, GASU_SCF17_G3713, GASU_SCF17_G3814, GASU_SCF18_G3817, …
	E	*HTG	.	*HTG	(haplotig from SCF31)					FBA (fructose-bisphosphate aldolase, class I)	OG0000156	GASU_HTG-SCF31-F_UTG100_G0359, GASU_P_CTG32_G0761, GASU_P_CTG50_G1158, GASU_SCF25_G4464, GASU_SCF34_G5014, GASU_SCF43_G5620
P_CTG10	S	357-19411	19055	OG0013290,Arch-ATPase,non-LTR	GASU_P_CTG10_G0382:GASU_P_CTG10_G0380	3				RER (RETICULATA-RELATED)	OG0000165	GASU_HPE-SCF16_G0172, GASU_SCF01_G2031, GASU_SCF15_G3508, GASU_SCF16_G3702, GASU_SCF26_G4601, GASU_SCF59_G6490
	E	.	.	.						MYB (myb family transcription factor)	OG0000169	GASU_SCF40_G5385, GASU_SCF46_G5797, GASU_SCF76_81M_G7063
P_CTG14	S	376-28954	28579	OG0011353,[OG0033274],{RadA},OG0003572,OG0008092,OG0013291	GASU_P_CTG14_G0530:GASU_P_CTG14_G0525	6				NFYB (nuclear transcription factor Y, beta)	OG0000199	GASU_P_CTG30_G0745, GASU_SCF22M_G4220, GASU_SCF23_G4297, GASU_SCF31_G4880
	E	.	.	.						ASP (aspartyl protease)	OG0000201	GASU_P_CTG33_G0877, GASU_P_CTG33_G0878, GASU_SCF05_G2590, GASU_SCF07_G2931, GASU_SCF07_G2932, GASU_SCF15_G3531, GASU_SCF34_G5006, GASU_SCF40_G5382, GASU_SCF46_G5794, GASU_SCF46_G5875, GASU_SCF51_G6033, GASU_SCF64_G6719
P_CTG30	S	350-19777	19428	OG0003572,OG0007589,OG0007589,OG0013292	GASU_P_CTG30_G0657:GASU_P_CTG30_G0654	4				G/SHMT (glycine/serine hydroxymethyltransferase)	OG0000220	GASU_SCF16_G3689, GASU_SCF18_G3819, GASU_SCF35_G5109, GASU_SCF56_G6414
	E	190053-190828…	776+	.						rpl14	OG0000241	GASU_SCF28M_G4786, GASU_SCF28M_G4787, GASU_SCF59_G6430, GASU_SCF59_G6431
P_CTG32	S	323-23187	22865	Arch-ATPase,non-LTR,OG0000037	GASU_P_CTG32_G0755:GASU_P_CTG32_G0753	3				INPP5F (phosphatidylinositide phosphatase)	OG0000292	GASU_HTG-SCF06-P_CTG21_G0327, GASU_P_CTG30_G0734, GASU_SCF06_G2743, GASU_SCF22M_G4208
	E	.	.	.						PTP (Protein tyrosine phosphatases) + MCP1 (mitochondrial carrier, putative isoform 1) + APR1 (adenylylsulfate reductase, thioredoxin-independent) + CHTF18 (chromosome transmission fidelity protein 18)	OG0000297	GASU_SCF46_G5871, GASU_SCF46_G5872, GASU_SCF46_G5873, GASU_SCF51_G6035, GASU_SCF51_G6036, GASU_SCF51_G6037, GASU_SCF51_G6038
P_CTG33	S	361-29163	28803	OG0004200,Arch-ATPase,OG0001129,OG0008660,OG0016639	GASU_P_CTG33_G0854:GASU_P_CTG33_G0850	5				STK	OG0000298	GASU_SCF00_G1811, GASU_SCF07_G2825
	E	.	.	.						GEFL (guanine nucleotide exchange factor-like) [CMH064C]	OG0000318	GASU_SCF28M_G4788, GASU_SCF28M_G4789, GASU_SCF59_G6428, GASU_SCF59_G6429
P_CTG36	S	363-27036	26674	OG0014829,OG0014828,OG0016640,OG0008091,OG0010633,OG0000037	GASU_P_CTG36_G0947:GASU_P_CTG36_G0942	6				retroelement-like; EGGNOG-Ribonuclease H protein [CMJ308C:LTR]	OG0000319	GASU_SCF01_G1882, GASU_SCF55_G6333
	E	.	.	.						CTP (carboxy-terminal proteinase)	OG0000321	GASU_P_CTG14_G0627, GASU_SCF40_G5384, GASU_SCF46_G5796
P_CTG44	S	404-12421	12018	OG0019406,OG0013289	GASU_P_CTG44_G1047:GASU_P_CTG44_G1045	2	1: GASU_P_CTG44_G1046			STR16 (Thiosulfate sulfurtransferase 16, chloroplastic) [PDPP]; senescence-associated protein Din1 [CZME]; rhodanese-related sulfurtransferase [GASU]	OG0000337	GASU_HPE-P_CTG121_G0127, GASU_SCF05_G2616, GASU_SCF13_G3439, GASU_SCF40_G5383, GASU_SCF46_G5795
	E	.	.	.						TUBA2 (Tubulin alpha-2 chain)	OG0000341	GASU_SCF62_G6560, GASU_SCF64_G6749
P_CTG50	S	.	.	.						SEN1 (tRNA splicing endonuclease positive effector Sen1p) [CZME] + others	OG0000366	GASU_SCF46_G5869, GASU_SCF46_G5870, GASU_SCF51_G6039, GASU_SCF51_G6040
	E	173939-184558	10620	.		0				MT-RPL1 (mitochondrial 50S ribosomal protein L1)	OG0000375	GASU_SCF46_G5874, GASU_SCF51_G6034, GASU_SCF68_G6948
P_CTG52	S	.	.	.						ACS (acetyl-CoA synthetase)	OG0000376	GASU_HTG-SCF31-F_UTG100_G0373, GASU_P_CTG32_G0757, GASU_SCF15_G3552, GASU_SCF24_G4360, GASU_SCF31_G4937, GASU_SCF41_G5489
	E	142015-163015	21001	OG0005844,OG0000037	GASU_P_CTG52_G1315:GASU_P_CTG52_G1316	2	1: GASU_P_CTG52_G1317			LAP (leucyl aminopeptidase)	OG0000379	GASU_SCF37_G5129, GASU_SCF40_G5389, GASU_SCF46_G5801, GASU_SCF48_G5998
P_CTG60	S	.	.	.						AP (acid phosphatase)	OG0000402	GASU_SCF07_G2939, GASU_SCF08_G3087, GASU_SCF09_G3137, GASU_SCF20_G4101, GASU_SCF39_G5366
	E	145748-167298	21551	Arch-ATPase,OG0000037,[OG0033282]	GASU_P_CTG60_G1399:GASU_P_CTG60_G1401	3				UPF1 (Regulator of nonsense transcripts 1)	OG0000447	GASU_SCF04_G2446, GASU_SCF40_G5386, GASU_SCF46_G5798
P_CTG69	S	349-18249	17901	Arch-ATPase,OG0008660,OG0019407,OG0016641	GASU_P_CTG69_G1405:GASU_P_CTG69_G1402	4				SAM-MTase (SAM-dependent methyltransferase) + others	OG0000514	GASU_P_CTG30_G0738, GASU_P_CTG30_G0739, GASU_SCF22M_G4213, GASU_SCF22M_G4214, GASU_SCF46_G5840
	E	127737-128414…	678+	.						ESPL1 (seperase, separin)	OG0000548	GASU_SCF18_G3823, GASU_SCF56_G6410
P_CTG70	S	330-27874	27545	Arch-ATPase	GASU_P_CTG70_G1473	1				TCSHK (two-component sensor histidine kinase)	OG0000553	GASU_SCF34_G5020, GASU_SCF43_G5614
	E	.	.	.						NBP (nucleotide binding protein)	OG0000575	GASU_P_CTG10_G0396, GASU_SCF15_G3507, GASU_SCF59_G6491
P_CTG71	S	.	.	.						TFIIS (transcription elongation factor S-II)	OG0000597	GASU_F_CTG49_G0013, GASU_P_CTG30_G0741, GASU_SCF22M_G4216, GASU_SCF28M_G4762
	E	72036-89115	17080	Arch-ATPase,non-LTR	GASU_P_CTG71_G1568:GASU_P_CTG71_G1569	2				MRP (multidrug resistance protein)	OG0000634	GASU_P_CTG33_G0897, GASU_SCF18_G3827, GASU_SCF56_G6405
P_CTG75	S	406-21531	21126	OG0005835,OG0008092,OG0016641	GASU_P_CTG75_G1572:GASU_P_CTG75_G1570	3				CSD (cysteine desulfurase)	OG0000652	GASU_SCF34_G5019, GASU_SCF34_G5021, GASU_SCF43_G5613, GASU_SCF43_G5615
	E	.	.	.						PSP (phosphoserine phosphatase)	OG0000694	GASU_SCF46_G5825, GASU_SCF46_G5866, GASU_SCF51_G6043
SCF00	S	358-22926	22569	OG0000037,OG0008660,OG0009962	GASU_SCF00_G1628:GASU_SCF00_G1626	3				GBP (GTP-binding protein)	OG0000746	GASU_P_CTG33_G0938, GASU_SCF07_G2848, GASU_SCF40_G5387, GASU_SCF46_G5799
	E	487689-500692	13004	[OG0016642],OG0009256,OG0011355	GASU_SCF00_G1879:GASU_SCF00_G1881	3				FKBP4/5 (FK506-binding protein 4/5)	OG0000762	GASU_P_CTG30_G0740, GASU_SCF22M_G4215
SCF01	S	417-18075	17659	OG0005139,OG0016643,OG0009960,OG0000319	GASU_SCF01_G1886:GASU_SCF01_G1882	4	1:GASU_SCF01_G1885			SAM1 (S-adenosylmethionine synthetase)	OG0000784	GASU_P_CTG36_G0950, GASU_P_CTG44_G1058, GASU_SCF45_G5767
	E	344139-355443	11305	OG0016643	GASU_SCF01_G2059	1				xylose isomerase domain protein TIM barrel	OG0000831	GASU_P_CTG50_G1157, GASU_SCF25_G4465, GASU_SCF25_G4466, GASU_SCF68_G6910
SCF02	S	306-18033	17728	Arch-ATPase,OG0008090,non-LTR,OG0003822	GASU_SCF02_G2063:GASU_SCF02_G2060	4				ACoAT (acetyl coenzyme A-transferase) + RPI (ribose 5-phosphate isomerase)	OG0000835	GASU_SCF13_G3398, GASU_SCF34_G5017, GASU_SCF34_G5018, GASU_SCF43_G5616, GASU_SCF43_G5617, GASU_SCF54_G6187
	E	309335-341115	31781	[OG0013293],MFS,[OG0016645],MFS,OG0000037,non-LTR	GASU_SCF02_G2209:GASU_SCF02_G2214	6				rpl16 (50S ribosomal protein L16)	OG0000907	GASU_SCF40_G5375, GASU_SCF46_G5787
SCF03	S	388-24219	23832	OG0001129,OG0004775,OG0008659,non-LTR,OG0023687	GASU_SCF03_G2219:GASU_SCF03_G2215	5				IMMP2L (Mitochondrial inner membrane protease subunit 2) + others	OG0000944	GASU_SCF34_G5015, GASU_SCF34_G5016, GASU_SCF43_G5618, GASU_SCF43_G5619
	E	317660-337245	19585	OG0004775,OG0012224,OG0008659,OG0008090	GASU_SCF03_G2389:GASU_SCF03_G2393	4	1: GASU_SCF03_G2392			MmaA (mycolic acid methyl transferase)	OG0000957	GASU_SCF46_G5868, GASU_SCF51_G6041
SCF04	S	397-22451	22054	Arch-ATPase,OG0000037,OG0023688,OG0000120	GASU_SCF04_G2397:GASU_SCF04_G2394	4				MPT (mitochondrial protein translocase); WDR61 (WDRYWD repeat-containing protein 61)	OG0000979	GASU_SCF40_G5376, GASU_SCF40_G5377, GASU_SCF46_G5788, GASU_SCF46_G5789
	E	283303-302348	19046	OG0005125(MFS),OG0000037,non-LTR	GASU_SCF04_G2536:GASU_SCF04_G2538	3				CLASP (CLIP-associating protein)	OG0000982	GASU_SCF18_G3826, GASU_SCF56_G6406, GASU_SCF56_G6407, GASU_SCF66_G6851
SCF05	S	343-22194	21852	OG0001129,OG0005139,non-LTR,OG0000037	GASU_SCF05_G2542:GASU_SCF05_G2539	4				E1 (ubiquitin-activating enzyme E1)	OG0001038	GASU_SCF12_G3384, GASU_SCF28M_G4794, GASU_SCF59_G6422
	E	280554-292999	12446	OG0004212	GASU_SCF05_G2687	1				Archaeal ATPase / transposase [XP_005705222.1]	OG0001129	GASU_P_CTG33_G0852, GASU_P_CTG69_G1405, GASU_SCF03_G2219, GASU_SCF05_G2542, GASU_SCF09_G3135, GASU_SCF25_G4420, GASU_SCF41_G5452, GASU_SCF48_G6027, GASU_SCF53_G6111, GASU_SCF55_G6330, GASU_SCF55_G6331, GASU_SCF62_G6619, GASU_SCF67_G6906
SCF06	S	357-12993	12637	OG0008090,OG0023689	GASU_SCF06_G2689:GASU_SCF06_G2688	2				?	OG0001130	GASU_SCF31_G4928
	E	273311-301127	27817	OG0002430,OG0005139,OG0008091,OG0014829,OG0014828,OG0016640,OG0010633,OG0000037,[OG0033293]	GASU_SCF06_G2811:GASU_SCF06_G2820	9	1:GASU_SCF06_G2818			NADP (aldehyde dehydrogenase)	OG0001195	GASU_SCF62_G6557, GASU_SCF64_G6752
SCF07	S	363-21573	21211	OG0006776,OG0004775,OG0008659,OG0023690	GASU_SCF07_G2824:GASU_SCF07_G2821	4				ALYREF (THO complex subunit 4)	OG0001214	GASU_SCF28M_G4790, GASU_SCF59_G6426
	E	258125-285411	27286	OG0002430,Arch-ATPase,OG0000037,OG0005139,non-LTR	GASU_SCF07_G2974:GASU_SCF07_G2978	5				STAMBP (STAM-binding protein)	OG0001242	GASU_P_CTG36_G0955, GASU_P_CTG44_G1063, GASU_SCF45_G5762
SCF08	S	366-25525	25160	IspH,OG0005824,OG0000022(Pht&Pst),OG0000037,OG0016647	GASU_SCF08_G2983:GASU_SCF08_G2979	5				Galdieria ONLY	OG0001244	GASU_P_CTG36_G0948, GASU_P_CTG44_G1056, GASU_SCF41_G5458, GASU_SCF45_G5769, GASU_SCF48_G5966
	E	242513-271112	28600	OG0023691,OG0005844,OG0023692,OG0019408,Arch-ATPase,OG0000037,OG0005139,non-LTR	GASU_SCF08_G3119:GASU_SCF08_G3127	8	1: GASU_SCF08_G3126			PLSCR (Phospholipid scramblase family protein)	OG0001373	GASU_P_CTG36_G0954, GASU_P_CTG44_G1062, GASU_SCF45_G5763
SCF09	S	332-36156	35825	AP,[OG0033298],OG0004212,OG0001129,OG0004775,OG0011353,OG0012224,OG0016648,OG0008659,non-LTR	GASU_SCF09_G3137:GASU_SCF09_G3128	10				CAB39 (calcium-binding protein MO25, Calcium-binding protein 39)	OG0001347	GASU_SCF18_G3822, GASU_SCF56_G6411
	E	248654-271192	22538	OG0000037	GASU_SCF09_G3265	1				UCH-L3 (ubiquitin carboxyl-terminal hydrolase L3)	OG0001377	GASU_P_CTG30_G0752, GASU_SCF22M_G4229
SCF12	S	377-15663	15286	OG0003572,OG0001830	GASU_SCF12_G3266:GASU_SCF12_G3267	2				IspH	OG0001384	GASU_SCF08_G2983
	E	211713-232858	21145	E1,OG0008092,OG0008660	GASU_SCF12_G3384:GASU_SCF12_G3386	3				CYP59 (Peptidyl-prolyl cis-trans isomerase CYP59)	OG0001456	GASU_P_CTG36_G0949, GASU_P_CTG44_G1057, GASU_SCF45_G5768
SCF13	S	337-14787	14450	OG0008659,OG0008090,OG0016649,OG0023693	GASU_SCF13_G3387:GASU_SCF13_G3391	4				Tim23; mitochondrial protein translocase, MPT family	OG0001498	GASU_P_CTG30_G0737, GASU_SCF22M_G4212
	E	200444-219276	18832	OG0016650,OG0016651,OG0004338,OG0016639	GASU_SCF13_G3500:GASU_SCF13_G3503	4				CTNNBL1 (beta-catenin-like protein 1)	OG0001592	GASU_SCF12_G3382, GASU_SCF28M_G4793, GASU_SCF59_G6423
SCF15	S	426-34207	33781	OG0023694,<RER,NBP,SAM-MTase,OG0004332>,Arch-ATPase	GASU_SCF15_G3509:GASU_SCF15_G3504	6				DHDPR (dihydrodipicolinate reductase)	OG0001599	GASU_P_CTG36_G0953, GASU_P_CTG44_G1061, GASU_SCF45_G5764
	E	195790-221593	25803	OG0009961,Arch-ATPase,OG0000037,non-LTR	GASU_SCF15_G3602:GASU_SCF15_G3605	4				Fd-HydA (ferredoxin hydrogenase)	OG0001650	GASU_SCF18_G3825, GASU_SCF56_G6408
SCF16	S	382-28081	27699	non-LTR,OG0003822	GASU_SCF16_G3606:GASU_SCF16_G3607	2				SFGH (S-formylglutathione hydrolase; ESD)	OG0001655	GASU_P_CTG30_G0746, GASU_SCF22M_G4221, GASU_SCF68_G6934
	E	195474-220152	24678	OG0023695,non-LTR	GASU_SCF16_G3710:GASU_SCF16_G3711	2				SF3B3	OG0001660	GASU_SCF18_G3824, GASU_SCF56_G6409
SCF17	S	385-30095	29710	OG0016652,OG0000037,non-LTR,OG0003822	GASU_SCF17_G3715:GASU_SCF17_G3712	4				PDHA1 (pyruvate dehydrogenase E1 component subunit alpha)	OG0001663	GASU_SCF40_G5381, GASU_SCF46_G5793
	E	176168-205851	29683	OG0016652,non-LTR,OG0003822	GASU_SCF17_G3813:GASU_SCF17_G3815	3				SAM-MTase	OG0001754	GASU_SCF15_G3506, GASU_SCF59_G6492, GASU_SCF78_G7071
SCF18	S	343-44074	43731	<MRP,CLASP,Fd-HydA,SF3B3,ESPL1,CAB39,Fdx1,AlxA,G/SHMT>,Arch-ATPase,non-LTR,OG0003822	GASU_SCF18_G3827:GASU_SCF18_G3817	11				Arch-ATPase(Archaeal ATPase)-like	OG0001830	GASU_SCF12_G3266, GASU_SCF19_G3918, GASU_SCF31_G4923, GASU_SCF39_G5280, GASU_SCF39_G5281, GASU_SCF47_G5883, GASU_SCF61_G6500, GASU_SCF68_G6947, GASU_SCF76_81M_G6997, GASU_SCF76_81M_G7066
	E	197720-216854	19134	OG0019410,OG0019411	GASU_SCF18_G3912:GASU_SCF18_G3913	2				GDC (glycine dehydrogenase, partial)	OG0001965	GASU_P_CTG30_G0749, GASU_SCF22M_G4224
SCF19	S	392-29403	29011	AAAP,OG0001830,Arch-ATPase,OG0000037,OG0005139,non-LTR	GASU_SCF19_G3919:GASU_SCF19_G3914	6				SMC (structural maintenance of chromosome ATPase family)	OG0002007	GASU_P_CTG30_G0747, GASU_SCF22M_G4222
	E	202098-217449	15351	OG0000037,OG0008660,OG0011355	GASU_SCF19_G4018:GASU_SCF19_G4021	3	1: GASU_SCF19_G4019			CNMT (coclaurine N-methyltransferase)	OG0002036	GASU_SCF46_G5867, GASU_SCF51_G6042
SCF20	S	422-19498	19076	OG0004775,OG0012224,OG0008659,OG0003822	GASU_SCF20_G4025:GASU_SCF20_G4022	4				PGK (2-phosphoglycerate kinase-like protein) + others	OG0002046	GASU_SCF40_G5373, GASU_SCF40_G5374, GASU_SCF46_G5785, GASU_SCF46_G5786
	E	204004-218356	14352	Arch-ATPase,OG0003822	GASU_SCF20_G4129:GASU_SCF20_G4130	2				nodG (Nodulation protein G)	OG0002079	GASU_SCF17_G3797, GASU_SCF46_G5864, GASU_SCF51_G6045
SCF22M	S	390-26958	26568	OG0008091,OG0014829,OG0014828,OG0008091,OG0010633,OG0000037	GASU_SCF22M_G4137:GASU_SCF22M_G4131	6				Fdx1 (adrenodoxin-like ferredoxin 1)	OG0002118	GASU_SCF18_G3821, GASU_SCF56_G6412
	E	158562-215227	56665	<INPP5F,OG0005316,OG0010525,Tim23,OG0001754(4213,SAM-MTase),FKBP4/5,TFIIS,FMNL,OG0009140,SFGH,SMC,OG0008087,GDC,MCF,OG0004929,OG0001377,UCH-L3>,{OG0006445},Arch-ATPase,OG0000037,OG0009256	GASU_SCF22M_G4208:GASU_SCF22M_G4233	26	1: GASU_SCF22M_G4228			SURF1	OG0002124	GASU_SCF28M_G4792, GASU_SCF59_G6424
SCF23	S	364-16876	16512	Arch-ATPase,non-LTR	GASU_SCF23_G4235:GASU_SCF23_G4234	2				MSF (mitochondrial carrier)	OG0002383	GASU_SCF40_G5378, GASU_SCF46_G5790
	E	190529-203299	12770	OG0000037,OG0008660,OG0011355	GASU_SCF23_G4325:GASU_SCF23_G4327	3				aluminum resistance protein	OG0002390	GASU_SCF62_G6558, GASU_SCF64_G6751
SCF24	S	396-24684	24288	Arch-ATPase,OG0000037,OG0005139	GASU_SCF24_G4332:GASU_SCF24_G4330	3	1: GASU_SCF24_G4329			APC6 (anaphase-promoting complex subunit 6)	OG0002408	GASU_SCF62_G6559, GASU_SCF64_G6750
	E	164603-192126	27523	OG0005824,OG0000022(Pht&Pst),OG0000037,OG0016647	GASU_SCF24_G4412:GASU_SCF24_G4415	4				HP	OG0003437	GASU_HTG-SCF31-F_UTG100_G0374, GASU_P_CTG32_G0756, GASU_SCF31_G4938
SCF25	S	403-24575	24172	Arch-ATPase,OG0000037,OG0005139,OG0019401,non-LTR	GASU_SCF25_G4420:GASU_SCF25_G4416	5				GASU CHP	OG0003572	GASU_P_CTG14_G0527, GASU_P_CTG30_G0657, GASU_SCF12_G3267, GASU_SCF61_G6501, GASU_SCF62_G6618, GASU_SCF67_G6878
	E	179420-193764	14344	OG0006127,OG0010635,OG0011355	GASU_SCF25_G4517:GASU_SCF25_G4519	3				RTK (transmembrane receptor protein tyrosine kinase); Galdieria ONLY	OG0003792	GASU_P_CTG36_G0952, GASU_P_CTG44_G1060, GASU_SCF45_G5765
SCF26	S	379-15043	14664	OG0000037,OG0013299	GASU_SCF26_G4521:GASU_SCF26_G4520	2				GASU CHP	OG0003822	GASU_SCF02_G2060, GASU_SCF16_G3606, GASU_SCF17_G3712, GASU_SCF17_G3815, GASU_SCF18_G3816, GASU_SCF20_G4022, GASU_SCF20_G4130, GASU_SCF39_G5369, GASU_SCF45_G5778, GASU_SCF62_G6621
	E	175594-202408	26814	OG0013290,OG0006776,OG0004775,OG0011356,OG0016648,OG0008659,OG0008090,non-LTR	GASU_SCF26_G4618:GASU_SCF26_G4625	8				GASU CHP	OG0003954	GASU_P_CTG36_G0957, GASU_P_CTG44_G1065, GASU_SCF45_G5760
SCF27M	S	373-18984	18611	OG0005125(MFS)	GASU_SCF27M_G4626	1				FMNL (formin-like family protein)	OG0004047	GASU_P_CTG30_G0742, GASU_SCF22M_G4217
	E	157992-191131	33139	OG0005125(MFS),OG0009961,OG0014835,Arch-ATPase,OG0000037,OG0000037	GASU_SCF27M_G4699:GASU_SCF27M_G4704	6				Galdieria CHP	OG0004188	GASU_P_CTG36_G0959, GASU_P_CTG44_G1067, GASU_SCF45_G5758
SCF28M	S	386-21676	21290	OG0004775,OG0008659,[OG0016655]	GASU_SCF28M_G4707:GASU_SCF28M_G4705	3				Archaeal ATPase [XP_005709408.1]	OG0004200	GASU_P_CTG33_G0854
	E	148134-178616	30482	<rpl14(4786+4787),GEFL(G4788+G4789),ALYREF,FabZ,SURF1,CTNNBL1,E1,[OG0023699]>,OG0000037,OG0000037,non-LTR	GASU_SCF28M_G4786:GASU_SCF28M_G4797	12				GASU CHP	OG0004212	GASU_SCF05_G2687, GASU_SCF09_G3134, GASU_SCF37_G5193
SCF29	S	365-35297	34932	OG0010636,MFS,MFS,OG0000037,OG0008660	GASU_SCF29_G4803:GASU_SCF29_G4799	5				GASU CHP	OG0004332	GASU_SCF15_G3505, GASU_SCF59_G6493
	E	145739-178186	32447	OG0012202,MFS,OG0016656,OG0013300,OG0000037,non-LTR	GASU_SCF29_G4863:GASU_SCF29_G4868	6				GASU CHP	OG0004338	GASU_SCF13_G3502, GASU_SCF62_G6554, GASU_SCF64_G6756
SCF31	S	367-23895	23528	OG0010633,OG0000037	GASU_SCF31_G4870:GASU_SCF31_G4869	2	1: GASU_SCF31_G4871			AlxA (alpha-xylosidase)	OG0004575	GASU_SCF18_G3820, GASU_SCF56_G6413
	E	113281-180003	66722	OG0001830,OG0000037,LTR,OG0023687,OG0023683,OG0001130,<[OG0023685,OG0023684,OG0019403],OG0005845(G4932+G4933)>,OG0008091,OG0005355,OG0010632,ACS,OG0003437,OG0014826,Arch-ATPase,OG0000037,LTR	GASU_SCF31_G4923:GASU_SCF31_G4942	20				FA2H (fatty acid hydroxylase); Galdieria ONLY	OG0004609	GASU_SCF38_G5277, GASU_SCF72_G6976
SCF34	S	348-14641	14293	Arch-ATPase,{non-LTR}	GASU_SCF34_G4944:GASU_SCF34_G4943	2				Arch-ATPase(Archaeal ATPase)-like	OG0004775	GASU_SCF03_G2218, GASU_SCF03_G2389, GASU_SCF07_G2823, GASU_SCF09_G3133, GASU_SCF20_G4025, GASU_SCF26_G4620, GASU_SCF28M_G4707, GASU_SCF34_G5022, GASU_SCF43_G5612
	E	142345-173728	31383	<FBA,IMMP2L(5015+5016),ACoAT,CSD,TCSHK,CSD>,OG0004775,OG0008659,OG0016655	GASU_SCF34_G5014:GASU_SCF34_G5025	11	1: GASU_SCF34_G5024			HP	OG0004929	GASU_P_CTG30_G0751, GASU_P_CTG52_G1306, GASU_SCF22M_G4227
SCF35	S	388-17405	17017	OG0000037	GASU_SCF35_G5026	1				MFS (sugar:H+ symporter)	OG0005125	GASU_SCF04_G2535, GASU_SCF04_G2536, GASU_SCF27M_G4699, GASU_SCF42_G5527, GASU_SCF55_G6269, GASU_SCF62_G6556, GASU_SCF64_G6754
	E	173994-188108	14114	Arch-ATPase,OG0008090,OG0016655	GASU_SCF35_G5115:GASU_SCF35_G5117	3				GASU CHP	OG0005139	GASU_HPE-P_CTG121_G0106, GASU_HPE-SCF16_G0260, GASU_SCF01_G1886, GASU_SCF05_G2540, GASU_SCF06_G2812, GASU_SCF07_G2977, GASU_SCF08_G3125, GASU_SCF19_G3915, GASU_SCF24_G4330, GASU_SCF25_G4418, GASU_SCF40_G5371, GASU_SCF41_G5451, GASU_SCF41_G5456, GASU_SCF46_G5781, GASU_SCF46_G5782, GASU_SCF47_G5880, GASU_SCF48_G6029, GASU_SCF55_G6262, GASU_SCF55_G6264, GASU_SCF55_G6332
SCF37	S	368-12557	12189	OG0014836,OG0023701,[OG0033319],OG0016655	GASU_SCF37_G5121:GASU_SCF37_G5118	4				HP	OG0005316	GASU_P_CTG30_G0735, GASU_SCF22M_G4209
	E	167069-182067	14998	OG0004212	GASU_SCF37_G5193	1				Galdieria CHP	OG0005355	GASU_HTG-SCF31-F_UTG100_G0371, GASU_P_CTG32_G0759, GASU_SCF31_G4935
SCF38	S	391-19887	19496	OG0000022(Pht&Pst),OG0000037,OG0013298	GASU_SCF38_G5196:GASU_SCF38_G5194	3				Galdieria CHP	OG0005824	GASU_SCF08_G2982, GASU_SCF24_G4412
	E	154779-171520	16741	OG0019327,MFS,FA2H,Pho88,[OG0033320]	GASU_SCF38_G5275:GASU_SCF38_G5278	4				Galdieria CHP	OG0005835	GASU_HTG-SCF06-P_CTG21_G0293, GASU_P_CTG75_G1572, GASU_SCF06_G2706
SCF39	S	396-13975	13579	OG0001830,OG0001830	GASU_SCF39_G5281:GASU_SCF39_G5280	2				MLYCD (malonyl-CoA decarboxylase)	OG0005838	GASU_P_CTG30_G0736, GASU_SCF22M_G4211
	E	156865-177209	20344	OG0019413,OG0000037,OG0003822	GASU_SCF39_G5367:GASU_SCF39_G5369	3				GASU CHP	OG0005843	GASU_HTG-SCF06-P_CTG21_G0344, GASU_P_CTG36_G0960, GASU_P_CTG44_G1068, GASU_SCF06_G2759, GASU_SCF45_G5757
SCF40	S	337-40650	40313	<LAP,E2,GBP,UPF1,MYB,CTP,STR16,ASP,PDHA1,OG0006413(G5380+G5379),MSF,OG0000979(WDR61,MPT),OG0002046(PGK+G5373)>,OG0012227,OG0005139,LTR	GASU_SCF40_G5389:GASU_SCF40_G5370	20				HP	OG0005844	GASU_P_CTG52_G1310, GASU_P_CTG52_G1315, GASU_SCF08_G3120, GASU_SCF39_G5282
	E	160112-173655	13543	non-LTR	GASU_SCF40_G5448	1	1: GASU_SCF40_G5447			resolvase	OG0005845	GASU_HTG-SCF31-F_UTG100_G0368, GASU_HTG-SCF31-F_UTG100_G0369, GASU_SCF31_G4932, GASU_SCF31_G4933
SCF41	S	350-31506	31156	OG0009961,OG0019414,OG0001129,OG0005139,non-LTR,non-LTR	GASU_SCF41_G5454:GASU_SCF41_G5449	6				Galdieria CHP	OG0006127	GASU_SCF00_G1878, GASU_SCF25_G4517, GASU_SCF63_G6629
	E	148421-174807	26386	Arch-ATPase,OG0000037,non-LTR,non-LTR	GASU_SCF41_G5520:GASU_SCF41_G5523	4				Galdieria CHP	OG0006413	GASU_SCF40_G5379, GASU_SCF40_G5380, GASU_SCF46_G5791, GASU_SCF46_G5792
SCF42	S	358-31815	31457	MFS,OG0009961,OG0014835,Arch-ATPase	GASU_SCF42_G5527:GASU_SCF42_G5524	4				???	OG0006445	GASU_SCF22M_G4230
	E	155626-178397	22771	OG0033325,non-LTR	GASU_SCF42_G5608:GASU_SCF42_G5609	2				Galdieria CHP	OG0006776	GASU_SCF07_G2824, GASU_SCF26_G4619
SCF43	S	339-32358	32019	<FBA,OG0000944(IMMP2L+G5618),OG0000835(ACoAT+RPI),CSD,TCSHK,CSD>,OG0004775,OG0008659,non-LTR	GASU_SCF43_G5620:GASU_SCF43_G5610	11				GASU CHP	OG0007589	GASU_P_CTG30_G0655, GASU_P_CTG30_G0656, GASU_SCF63_G6626
	E	148720-173428	24708	OG0000037	GASU_SCF43_G5701	1	1: GASU_SCF43_G5700			GASU CHP	OG0008079	GASU_P_CTG30_G0744, GASU_SCF22M_G4219
SCF45	S	391-30037	29646	MFS,MFS,OG0000037,OG0009960	GASU_SCF45_G5707:GASU_SCF45_G5702	4	2: GASU_SCF45_G5704, GASU_SCF45_G5703			GASU CHP	OG0008087	GASU_P_CTG30_G0748, GASU_SCF22M_G4223
	E	122063-168772	46709	<OG0005843,OG0004188,LHC,OG0003954,LHC,STAMBP,PLSCR,RTK,MFS,SAM1,CYP59,OG0001456>,OG0014829,OG0014828,OG0016640,OG0008091,OG0010633,OG0000037,LTR,OG0003822	GASU_SCF45_G5757:GASU_SCF45_G5778	11	1:GASU_SCF45_G5775			GASU CHP	OG0008090	GASU_HPE-P_CTG121_G0104, GASU_SCF02_G2062, GASU_SCF03_G2393, GASU_SCF06_G2689, GASU_SCF13_G3389, GASU_SCF26_G4624, GASU_SCF35_G5116, GASU_SCF65_G6819, GASU_SCF78_G7067
SCF46	S	342-40572	40230	<LAP,E2,GBP,UPF1,MYB,CTP,STR16,ASP,PDHA1,OG0006413(G5380+G5379),MSF,OG0000979(WDR61,MPT),OG0002046(PGK+G5373)>,OG0014836,OG0012227,OG0005139,OG0005139,OG0016643	GASU_SCF46_G5801:GASU_SCF46_G5779	21	1: GASU_SCF46_G5780			E11 CHP	OG0008091	GASU_HTG-SCF31-F_UTG100_G0370, GASU_P_CTG36_G0944, GASU_SCF06_G2813, GASU_SCF22M_G4134, GASU_SCF22M_G4137, GASU_SCF31_G4891, GASU_SCF31_G4934, GASU_SCF37_G5165, GASU_SCF45_G5773, GASU_SCF54_G6255, GASU_SCF55_G6320, GASU_SCF56_G6341, GASU_SCF56_G6345
	E	131682-171314	39632	<nodG,OG0011313,PSP,CNMT,MmaA,OG0000366(G5869+SEN1),OG0000297(MCP1+APR1+CHTF18),MT-RPL1,ASP>,OG0000037,[OG0033331]	GASU_SCF46_G5864:GASU_SCF46_G5877	13	1: GASU_SCF46_G5878			GASU CHP	OG0008092	GASU_P_CTG14_G0526, GASU_P_CTG75_G1571, GASU_SCF12_G3385, GASU_SCF61_G6499
SCF47	S	366-28498	28132	OG0001830,Arch-ATPase,OG0000037,OG0005139,non-LTR	GASU_SCF47_G5883:GASU_SCF47_G5879	4				GASU CHP	OG0008659	GASU_P_CTG30_G0676, GASU_SCF03_G2217, GASU_SCF03_G2391, GASU_SCF07_G2822, GASU_SCF09_G3129, GASU_SCF13_G3390, GASU_SCF20_G4023, GASU_SCF26_G4623, GASU_SCF28M_G4706, GASU_SCF34_G5023, GASU_SCF43_G5611
	E	152623-168832	16209	X	X	0				retroelement-like, GASU CHP	OG0008660	GASU_P_CTG33_G0851, GASU_P_CTG69_G1404, GASU_SCF00_G1627, GASU_SCF12_G3386, GASU_SCF19_G4020, GASU_SCF23_G4326, GASU_SCF29_G4799, GASU_SCF51_G6107, GASU_SCF53_G6110, GASU_SCF55_G6261, GASU_SCF56_G6336
SCF48	S	340-15346	15006	OG0019411	GASU_SCF48_G5956	1	1: GASU_SCF48_G5955			Galdieria CHP	OG0009140	GASU_P_CTG30_G0743, GASU_SCF22M_G4218
	E	142540-165035	22495	OG0001129,OG0023702,OG0005139,non-LTR	GASU_SCF48_G6027:GASU_SCF48_G6030	4				GASU CHP	OG0009220	GASU_P_CTG30_G0750, GASU_SCF22M_G4226
SCF51	S	390-38532	38142	<nodG,OG0011313,PSP,CNMT,MmaA,OG0000366(G5869+SEN1),OG0000297(PTP+MCP1+APR1+CHTF18),MT-RPL1,ASP>,OG0000037,OG0013299	GASU_SCF51_G6045:GASU_SCF51_G6031	15				GASU CHP	OG0009256	GASU_SCF00_G1880, GASU_SCF22M_G4233
	E	145799-162017	16218	OG0019416,OG0008660,OG0013291,OG0016639	GASU_SCF51_G6106:GASU_SCF51_G6109	4	1: GASU_SCF51_G6105			GASU CHP	OG0009962	GASU_SCF63_G6627, GASU_SCF76_81M_G6998
SCF53	S	371-16424	16053	OG0001129,OG0008660	GASU_SCF53_G6111:GASU_SCF53_G6110	2				Pho88 (inorganic phosphate transporter); Galdieria ONLY	OG0009785	GASU_SCF38_G5278, GASU_SCF72_G6975
	E	139038-148731	9693	OG0033339	GASU_SCF53_G6181	1				GASU CHP	OG0009960	GASU_SCF00_G1626, GASU_SCF01_G1883, GASU_SCF45_G5702
SCF54	S	336-22687	22351	OG0000835(RPI),Arch-ATPase,[OG0023703],OG0000037,non-LTR	GASU_SCF54_G6187:GASU_SCF54_G6182	5	1: GASU_SCF54_G6183			GASU CHP	OG0009961	GASU_SCF15_G3602, GASU_SCF27M_G4700, GASU_SCF41_G5454, GASU_SCF42_G5526, GASU_SCF55_G6268
	E	138793-164473	25680	OG0014837,OG0008091,OG0000037,OG0013298	GASU_SCF54_G6254:GASU_SCF54_G6260	4	3: GASU_SCF54_G6259, GASU_SCF54_G6256, GASU_SCF54_G6257			Cyanidiophyceae H.P.	OG0010525	GASU_SCF22M_G4210
SCF55	S	354-34471	34117	OG0005125(MFS),OG0009961,OG0014835,Arch-ATPase,OG0000037,OG0005139,OG0000037,OG0005139,OG0008660	GASU_SCF55_G6269:GASU_SCF55_G6261	9				FabZ (3-hydroxyacyl-ACP dehydratase); HGT	OG0010553	GASU_SCF28M_G4791, GASU_SCF59_G6425
	E	124464-148484	24020	OG0001129(G6330+G6331),OG0005139,OG0000319,non-LTR	GASU_SCF55_G6330:GASU_SCF55_G6334	5				GASU CHP	OG0010632	GASU_HTG-SCF31-F_UTG100_G0372, GASU_P_CTG32_G0758, GASU_SCF31_G4936
SCF56	S	377-31638	31261	OG0023705,OG0019417,OG0008091,OG0014829(G6344+G6343),OG0016640,OG0008091,OG0010633,OG0000037,OG0023688,OG0008660,OG0011355	GASU_SCF56_G6347:GASU_SCF56_G6335	12	1: GASU_SCF56_G6339			GASU CHP	OG0010633	GASU_P_CTG36_G0943, GASU_SCF06_G2817, GASU_SCF22M_G4133, GASU_SCF31_G4870, GASU_SCF45_G5774, GASU_SCF56_G6340
	E	125791-169509	43718	<MRP,CLASP,Fd-HydA,SF3B3,ESPL1,CAB39,Fdx1,AlxA,G/SHMT>,Arch-ATPase,non-LTR	GASU_SCF56_G6405:GASU_SCF56_G6416	12				GASU CHP	OG0011313	GASU_SCF46_G5865, GASU_SCF51_G6044
SCF59	S	349-30810	30461	<rpl14(4786+4787),GEFL(G4788+G4789),ALYREF,FabZ,SURF1,CTNNBL1,E1,[OG0023699]>,OG0000037,OG0000037,[OG0033348,OG0033347]	GASU_SCF59_G6431:GASU_SCF59_G6417	14	1: GASU_SCF59_G6427			GASU CHP	OG0011353	GASU_P_CTG14_G0530, GASU_P_CTG69_G1420
	E	123863-152437	28574	<RER,NBP,SAM-MTase,OG0004332>,OG0000037,OG0013299	GASU_SCF59_G6490:GASU_SCF59_G6496	6	1: GASU_SCF59_G6494			GASU CHP	OG0011355	GASU_SCF00_G1881, GASU_SCF19_G4021, GASU_SCF23_G4327, GASU_SCF25_G4519, GASU_SCF56_G6335
SCF61	S	337-29601	29264	OG0003572,OG0001830,OG0008092,OG0000037,non-LTR	GASU_SCF61_G6501:GASU_SCF61_G6497	5				Arch-ATPase (partial) homolog, GASU CHP	OG0012202	GASU_HTG-SCF06-P_CTG21_G0269, GASU_SCF29_G4863
	E	113364-139898	26534	Arch-ATPase,OG0023706	GASU_SCF61_G6551:GASU_SCF61_G6552	2				GASU CHP	OG0012224	GASU_SCF03_G2390, GASU_SCF09_G3131, GASU_SCF20_G4024
SCF62	S	332-30809	30477	<TUBA2,APC6,OG0002390,NADP,MFS>,OG0000037,OG0004338,OG0013298	GASU_SCF62_G6560:GASU_SCF62_G6553	8				Arch-ATPase (partial) homolog, GASU CHP	OG0012227	GASU_SCF40_G5372, GASU_SCF46_G5783
	E	123124-146999	23875	OG0003572,OG0001129,OG0000037,OG0003822	GASU_SCF62_G6618:GASU_SCF62_G6621	4				GASU CHP	OG0013289	GASU_HTG-SCF06-P_CTG21_G0264, GASU_P_CTG44_G1045
SCF63	S	330-27853	27523	OG0009962,OG0007589,[OG0023707],OG0000037,OG0000037,non-LTR	GASU_SCF63_G6627:GASU_SCF63_G6622	6				GASU CHP	OG0013290	GASU_P_CTG10_G0382, GASU_SCF26_G4618, GASU_SCF64_G6687
	E	126329-148544	22215	OG0033351,OG0000037	GASU_SCF63_G6684:GASU_SCF63_G6685	2				GASU CHP	OG0013291	GASU_P_CTG14_G0525, GASU_SCF51_G6108
SCF64	S	373-14005	13632	OG0013290,non-LTR	GASU_SCF64_G6687:GASU_SCF64_G6686	2				GASU CHP	OG0013292	GASU_P_CTG30_G0654
	E	118486-148850	30364	<TUBA2,APC6,OG0002390,NADP,[OG0033352],MFS>,OG0000037,OG0004338,OG0013298	GASU_SCF64_G6749:GASU_SCF64_G6757	8				GASU CHP	OG0013293	GASU_SCF02_G2209
SCF65	S	345-20104	19759	Arch-ATPase	GASU_SCF65_G6758	1				GASU CHP	OG0013298	GASU_SCF24_G4415, GASU_SCF38_G5194, GASU_SCF54_G6260, GASU_SCF62_G6553, GASU_SCF64_G6757, GASU_SCF68_G6908
	E	123721-134003	10282	OG0008090	GASU_SCF65_G6819	1				GASU CHP	OG0013299	GASU_SCF26_G4520, GASU_SCF51_G6031, GASU_SCF59_G6496, GASU_SCF66_G6820
SCF66	S	341-21530	21189	OG0000037,OG0013299	GASU_SCF66_G6821:GASU_SCF66_G6820	2				GASU CHP	OG0013300	GASU_SCF29_G4866
	E	108223-122196	13973	OG0016651,[OG0033355],non-LTR	GASU_SCF66_G6871:GASU_SCF66_G6873	3				GASU CHP	OG0014826	GASU_HTG-SCF31-F_UTG100_G0376, GASU_SCF31_G4939
SCF67	S	387-34464	34077	OG0003572,OG0000037,[OG0033356],OG0023695,non-LTR	GASU_SCF67_G6878:GASU_SCF67_G6874	5				E11 CHP	OG0014828	GASU_P_CTG36_G0946, GASU_SCF06_G2815, GASU_SCF22M_G4135, GASU_SCF45_G5771, GASU_SCF56_G6343
	E	84583-110832	26249	OG0001129,[OG0023706]	GASU_SCF67_G6906:GASU_SCF67_G6907	2				E11 CHP	OG0014829	GASU_P_CTG36_G0947, GASU_SCF06_G2814, GASU_SCF22M_G4136, GASU_SCF45_G5770, GASU_SCF56_G6344
SCF68	S	343-25000	24657	OG0016658,OG0000831,OG0000037,OG0013298	GASU_SCF68_G6911:GASU_SCF68_G6908	4				GASU CHP	OG0014835	GASU_SCF27M_G4701, GASU_SCF42_G5525, GASU_SCF55_G6267
	E	93499-111291	17792	OG0000037,OG0001830,MT-RPL1,[OG0023690],OG0016649,OG0023689	GASU_SCF68_G6946:GASU_SCF68_G6951	6				GASU CHP	OG0014836	GASU_SCF37_G5121, GASU_SCF46_G5784
SCF72	S	403-23588	23185	Arch-ATPase,OG0000037,non-LTR	GASU_SCF72_G6954:GASU_SCF72_G6952	3				GASU CHP	OG0014837	GASU_SCF54_G6254
	E	103343-114919	11576	non-LTR	GASU_SCF72_G6995	1				GASU CHP	OG0016639	GASU_P_CTG33_G0850, GASU_SCF13_G3503, GASU_SCF51_G6109
SCF76_81M	S	423-15757	15334	OG0009962,OG0001830,[OG0023707]	GASU_SCF76_81M_G6998:GASU_SCF76_81M_G6996	3				E11 CHP	OG0016640	GASU_P_CTG36_G0945, GASU_SCF06_G2816, GASU_SCF45_G5772, GASU_SCF56_G6342
	E	119473-134998	15525	OG0001830	GASU_SCF76_81M_G7066	1				GASU CHP	OG0016641	GASU_P_CTG69_G1402, GASU_P_CTG75_G1570
SCF78	S	376-20565	20189	[OG0033359],OG0000037,OG0008090	GASU_SCF78_G7069:GASU_SCF78_G7067	3				GASU CHP	OG0016642	GASU_SCF00_G1879
	E	62081-84320	22239	Arch-ATPase,[OG0023703],OG0000037,non-LTR	GASU_SCF78_G7092:GASU_SCF78_G7096	4	1: GASU_SCF78_G7095			GASU CHP	OG0016643	GASU_SCF01_G1884, GASU_SCF01_G2059, GASU_SCF46_G5779
			23613							GASU CHP	OG0016645	GASU_SCF02_G2211
										GASU CHP	OG0016647	GASU_SCF08_G2979, GASU_SCF22M_G4131
										GASU CHP	OG0016648	GASU_SCF09_G3130, GASU_SCF13_G3391, GASU_SCF26_G4622
										retroelement, dead	OG0016649	GASU_SCF13_G3388, GASU_SCF68_G6950
										GASU CHP	OG0016650	GASU_SCF13_G3500
										GASU CHP	OG0016651	GASU_SCF13_G3501, GASU_SCF66_G6871
										GASU CHP	OG0016652	GASU_SCF17_G3715, GASU_SCF17_G3813
										E11 CHP	OG0016655	GASU_SCF28M_G4705, GASU_SCF34_G5025, GASU_SCF35_G5117, GASU_SCF37_G5118
										GASU CHP	OG0016656	GASU_SCF29_G4865
										GASU CHP	OG0016658	GASU_SCF68_G6911
										GASU CHP	OG0019327	GASU_SCF38_G5275
										GASU CHP	OG0019401	GASU_HPE-SCF16_G0261, GASU_SCF25_G4417
										E11 UQ	OG0019403	GASU_HTG-SCF31-F_UTG100_G0365, GASU_HTG-SCF31-F_UTG100_G0366, GASU_SCF31_G4931
										GASU CHP	OG0019406	GASU_P_CTG44_G1047
										GASU CHP	OG0019407	GASU_P_CTG69_G1403
										GASU CHP	OG0019408	GASU_SCF08_G3122
										E11 UQ	OG0019410	GASU_SCF18_G3912
										GASU CHP	OG0019411	GASU_SCF18_G3913, GASU_SCF48_G5956
										GASU CHP	OG0019413	GASU_SCF39_G5367
										GASU CHP	OG0019414	GASU_SCF41_G5453
										GASU CHP	OG0019416	GASU_SCF51_G6106
										GASU CHP	OG0019417	GASU_SCF56_G6346
										E11 UQ	OG0023683	GASU_HTG-SCF31-F_UTG100_G0362, GASU_SCF31_G4927
										E11 UQ	OG0023684	GASU_HTG-SCF31-F_UTG100_G0364, GASU_SCF31_G4930
										E11 UQ	OG0023688	GASU_SCF04_G2395, GASU_SCF56_G6337
										E11 UQ	OG0023689	GASU_SCF06_G2688, GASU_SCF68_G6951
										GASU CHP	OG0023691	GASU_SCF08_G3119
										GASU CHP	OG0023692	GASU_SCF08_G3121
										GASU CHP	OG0023693	GASU_SCF13_G3387
										E11 UQ	OG0023695	GASU_SCF16_G3710, GASU_SCF67_G6875
										E11 UQ	OG0023699	GASU_SCF28M_G4795, GASU_SCF59_G6421
										GASU CHP	OG0023702	GASU_SCF48_G6028
										E11 UQ	OG0023703	GASU_SCF54_G6185, GASU_SCF78_G7093
										GASU CHP	OG0023705	GASU_SCF56_G6347
										E11 UQ	OG0023706	GASU_SCF61_G6552, GASU_SCF67_G6907
										GASU CHP	OG0023707	GASU_SCF63_G6625, GASU_SCF76_81M_G6996
									M	E11 UQ	OG0033274	GASU_P_CTG14_G0529
									H	E11 UQ	OG0033282	GASU_P_CTG60_G1401
									V	E11 UQ	OG0033293	GASU_SCF06_G2820
									M	E11 UQ	OG0033298	GASU_SCF09_G3136
									V	E11 UQ	OG0033319	GASU_SCF37_G5119
									V	E11 UQ	OG0033320	GASU_SCF38_G5279
									M	E11 UQ	OG0033331	GASU_SCF46_G5877
									V	E11 UQ	OG0033339	GASU_SCF53_G6181
									V	E11 UQ	OG0033347	GASU_SCF59_G6417
									V	E11 UQ	OG0033348	GASU_SCF59_G6418
									V	E11 UQ	OG0033359	GASU_SCF78_G7069
									X	deleted
									M	modified
									T	Transcript support
									H	blast hit
									(P)	Pseudogenized

## Sheet: Supplementary Dataset 7
Supplementary Dataset 7. List of subtelomeric duplicated orthogroups in three Cyanidiophyceae species.
Orthogroup	Gene	GASU	CCYA	CZME	CDCA	Description
OG0000003	MFS	OG0000003				Major Facilitator Superfamily (MFS); L-arabinose permease [CZME 10D]; MFS; Sugar_tr
OG0000010	LHC	OG0000010				Light-harvesting protein
OG0000012	Arch-ATPase	OG0000012				Archaeal ATPase / transposase
OG0000013	ABCG		OG0000013			ABC transporter G
OG0000022	Pht, Pst	OG0000022				high-affinity inorganic phosphate transporter, phosphate-specific transport (Pht, pst)
OG0000037		OG0000037				Galdieria ONLY OGF
OG0000070	AAAP	OG0000070				amino acid transporter, AAAP family
OG0000084	MCF	OG0000084				mitochondrial carrier isoform 1 [GASU]; mitochondrial carrier family (MCF)
OG0000098	TrxG		OG0000098			similar to Trithorax protein (TrxG); Histone-lysine N-methyltransferase
OG0000101	E2	OG0000101				ubiquitin-conjugating enzyme E2
OG0000120	non-LTR	OG0000120				retroelement (or LTR); EGGNOG - Ribonuclease H protein
OG0000156	FBA	OG0000156				fructose-bisphosphate aldolase, class I
OG0000165	RER	OG0000165				RETICULATA-RELATED (RER) [GRCH]
OG0000169	MYB	OG0000169				myb family transcription factor [Galdieria sulphuraria]
OG0000199	NFYB	OG0000199				nuclear transcription factor Y, beta
OG0000201	ASP	OG0000201				aspartyl protease
OG0000220	G/SHMT	OG0000220				glycine/serine hydroxymethyltransferase
OG0000241	rpl14	OG0000241				60S ribosomal protein L14
OG0000292	INPP5F	OG0000292				phosphatidylinositide phosphatase
OG0000296	K+T+H		OG0000296	OG0000296	OG0000296	Kelch (K), Trefoil (T), Hedgehog (H) domain containing protein
OG0000297	PTP,MCP1,APR1,CHTF18	OG0000297				Protein tyrosine phosphatases + mitochondrial carrier, putative isoform 1 [GASU] + adenylylsulfate (APS) reductase, thioredoxin-independent [GASU] + chromosome transmission fidelity protein 18 [GASU]
OG0000298	STK	OG0000298				serine/threonine protein kinase
OG0000318	GEFL	OG0000318				GEF-like (guanine nucleotide exchange factor-like) [CMH064C]
OG0000319		OG0000319				retroelement-like; EGGNOG-Ribonuclease H protein [CMJ308C:LTR]
OG0000321	CTP	OG0000321				carboxy-terminal proteinase
OG0000337	STR16	OG0000337				Thiosulfate sulfurtransferase 16, chloroplastic [PDPP]; senescence-associated protein Din1 [CZME]; rhodanese-related sulfurtransferase [GASU]
OG0000341	TUBA2	OG0000341				Tubulin alpha-2 chain
OG0000366	SEN1, others	OG0000366				tRNA splicing endonuclease positive effector Sen1p [CZME] + others
OG0000375	MT-RPL1	OG0000375				mitochondrial 50S ribosomal protein L1
OG0000376	ACS	OG0000376				acetyl-CoA synthetase
OG0000379	LAP	OG0000379				leucine aminopeptidase
OG0000402	AP	OG0000402				acid phosphatase (AP)
OG0000422	UbiE + ?		OG0000422			|PARALOG PROVIDED| ubiquinone/menaquinone biosynthesis methyltransferase (CCYA08G2483,CCYA15G3869) + other methyltrasferase (CCYA06G1937)
OG0000578	AOC			OG0000578		copper-containing amine oxidase (AOC)
OG0000447	UPF1	OG0000447				Regulator of nonsense transcripts 1
OG0000514	MenG,others	OG0000514				SAM-dependent methyltransferase
OG0000548	ESPL1	OG0000548				separase (separin)
OG0000553	TCSHK	OG0000553				two-component sensor histidine kinase
OG0000575	NBP	OG0000575				nucleotide binding protein
OG0000597	TFIIS	OG0000597				transcription elongation factor S-II [GASU]
OG0000634	MRP	OG0000634				multidrug resistance protein (MRP)
OG0000652	CSD	OG0000652				cysteine desulfurase
OG0000694	PSP	OG0000694				phosphoserine phosphatase
OG0000746	GBP	OG0000746	OG0000746			GTP-binding protein
OG0000758				OG0000758		anion transporter + paralog?
OG0000762	FKBP4/5	OG0000762				FK506-binding protein 4/5 [GASU]
OG0000784	SAM1	OG0000784				S-adenosylmethionine synthetase
OG0000823	SPP		OG0000823			signal peptide peptidase domain (SPP)
OG0000831		OG0000831				xylose isomerase domain protein TIM barrel
OG0000835	ACoAT+RPI	OG0000835				acetyl coenzyme A-transferase + Ribose-5-phosphate isomerase
OG0000854	recD				OG0000854	exodeoxyribonuclease V, alpha subunit [recD] (CYCA_063_E5_Chr02_G0470, CYCA_063_E5_Chr18_G4478 ); similar to cleavage and polyadenylation specific factor 4, 30kD subunit - Paralog (CYCA_063_E5_Chr06_G2005)
OG0000869	SF3b1		OG0000869			splicing proteins - U2: Hsh155 (SF3b1)
OG0000907	RPL16	OG0000907				50S ribosomal protein L16
OG0000944	IMMP2L + ?	OG0000944				Mitochondrial inner membrane protease subunit 2 [GRCH] + random slug protein 5 [PDPP]
OG0000957	MmaA	OG0000957				mycolic acid methyl transferase
OG0000979	MPT, WDR61	OG0000979				mitochondrial protein translocase, MPT family; WDRYWD repeat-containing protein 61
OG0000982	CLASP	OG0000982				CLIP-associating protein (CLASP)
OG0001038	E1	OG0001038				ubiquitin-activating enzyme E1
OG0001184	ArsM				OG0001184	<As> arsM (arsenite S-adenosylmethionine methyltransferase)
OG0001083	ATP5			OG0001083		mitochondrial F1FO ATP synthase subunit ATP5
OG0001108	PMT		OG0001108	OG0001108		dolichyl-phosphate-mannose:protein mannosyltransferase (PMT); Red matched
OG0001129		OG0001129				archaeal ATPase / transposase [XP_005705222.1]
OG0001195	NADP	OG0001195				aldehyde dehydrogenase (NAD(P)+)
OG0001214	ALYREF	OG0001214				THO complex subunit 4 [PDPP]
OG0001242	STAMBP	OG0001242				STAM-binding protein
OG0001244		OG0001244				Galdieria ONLY OGF
OG0001347	CAB39	OG0001347				calcium-binding protein MO25, Calcium-binding protein 39
OG0001373	PLSCR	OG0001373				Phospholipid scramblase family protein
OG0001377	UCH-L3	OG0001377				ubiquitin carboxyl-terminal hydrolase L3
OG0001384	IspH	OG0001384				4-hydroxy-3-methylbut-2-enyl diphosphate reductase
OG0001456	CYP59	OG0001456				Peptidyl-prolyl cis-trans isomerase CYP59
OG0001659	RBBP5		OG0001659			retinoblastoma-binding protein 5 (RBBP5); Encodes a structural core component of a COMPASS-like H3K4 histone methylation complex
OG0001498	Tim23	OG0001498				Tim23; mitochondrial protein translocase, MPT family
OG0001524	TBCCD1		OG0001524			TBCC domain-containing protein 1 (TBCCD1) [GRCH]
OG0001592	CTNNBL1	OG0001592				beta-catenin-like protein 1
OG0001599	DHDPR	OG0001599				dihydrodipicolinate reductase
OG0001650	Fd-HydA	OG0001650				ferredoxin hydrogenase
OG0001655	SFGH	OG0001655				S-formylglutathione hydrolase (ESD,SFGH)
OG0001660	SF3B3	OG0001660				splicing factor 3b subunit 3
OG0001663	PDHA1	OG0001663				pyruvate dehydrogenase E1 component subunit alpha
OG0002032	UFD1			OG0002032	OG0002032	ubiquitin fusion-degradation protein 1 (UFD1) [CZME]
OG0001754	SAM-MTase	OG0001754				SAM-Mtase
OG0001830		OG0001830				Galdieria ONLY OGF
OG0001965	GDC	OG0001965				glycine dehydrogenase, partial
OG0002007	SMC	OG0002007				structural maintenance of chromosome (SMC ATPase family)
OG0002036	CNMT	OG0002036				coclaurine N-methyltransferase
OG0002046	PGK, others	OG0002046				2-phosphoglycerate kinase-like protein; + others
OG0002079	nodG	OG0002079				Nodulation protein G
OG0002118	Fdx1	OG0002118				adrenodoxin-like ferredoxin 1 [Galdieria sulphuraria]
OG0002124	SURF1	OG0002124				SURF1 (Surfeit locus protein 1) [Galdieria sulphuraria]
OG0002169	AGPAT			OG0002169		1-acylglycerol-3-phosphate O-acyltransferase (AGPAT) [CZME]
OG0002249	CCT6			OG0002249		subunit 6a of chaperonin containing TCP1 (CCT6)
OG0002383	MSF	OG0002383				mitochondrial carrier (MSF; SLC25)
OG0002390		OG0002390				aluminum resistance protein
OG0002408	APC6	OG0002408				anaphase-promoting complex subunit 6
OG0003526			OG0003526	OG0003526		iron permease
OG0003251	RPN13		OG0003251	OG0003251		REGULATORY PARTICLE NON-ATPASE 13; 26S proteasome regulatory subunit RPN13 [GRCH]: PH-like + RPN13_C
OG0003268, OG0032986	E2		OG0003268	OG0003268, OG0032986		OG0003268[OG0002537]+OG0032986[OG0027848]; ubiquitin conjugating enzyme E2 (E2)
OG0003892	TBC1D23		OG0003892			TBC1 domain family member 23 (TBC1D23)
OG0003532	LDH		OG0003532	OG0003532		L-lactate dehydrogenase (LDH)
OG0003437		OG0003437				Galdieria ONLY OGF
OG0004039	POR		OG0004039	OG0004039		NADPH:protochlorophyllide oxidoreductase (POR)
OG0004040	rfbD		OG0004040	OG0004040		dTDP-4-dehydrorhamnose reductase (rfbD)
OG0003572		OG0003572				GASU ONLY OGF
OG0003792	RTK	OG0003792				transmembrane receptor protein tyrosine kinase; Galdieria ONLY
OG0003822		OG0003822				GASU ONLY OGF
OG0003954		OG0003954				GASU ONLY OGF
OG0004040	rfbD		OG0004040	OG0004040		dTDP-glucose 4,6-dehydratase (rfbB)
OG0004047	FMNL	OG0004047				formin-like family protein
OG0004188		OG0004188				GASU ONLY OGF
OG0004200		OG0004200				archaeal ATPase [XP_005709408.1]
OG0004212		OG0004212				GASU ONLY OGF
OG0004332		OG0004332				GASU ONLY OGF
OG0004338		OG0004338				GASU ONLY OGF
OG0004575	AlxA	OG0004575				alpha-xylosidase
OG0004609	FA2H	OG0004609				fatty acid hydroxylase, Galdieria ONLY
OG0005542	merA				OG0005542	mercuric reductase
OG0004775		OG0004775				GASU ONLY OGF
OG0004929		OG0004929				Galdieria ONLY OGF
OG0005125	MFS	OG0005125				MFS transporter, SP family, sugar:H+ symporter [Galdieria sulphuraria]
OG0005139		OG0005139				Galdieria ONLY OGF
OG0005316		OG0005316				Conserved Hypothetical Protein
OG0005355		OG0005355				Galdieria ONLY OGF
OG0005824		OG0005824				Galdieria ONLY OGF
OG0005835		OG0005835				Galdieria ONLY OGF
OG0005838	MLYCD	OG0005838				malonyl-CoA decarboxylase
OG0005843		OG0005843				GASU ONLY OGF
OG0005844		OG0005844				conserved H.P; zf-C3HC4_3 domain [PDPP:KAA8494539.1]
OG0005845		OG0005845				resolvase-like; Tn3 transposon
OG0006127		OG0006127				Galdieria ONLY OGF
OG0006380			OG0006380			CI-B14_5a domain containing gene [GRCH]; intron in CCYA
OG0006413		OG0006413				Galdieria ONLY OGF
OG0006776		OG0006776				GASU ONLY OGF
OG0007589		OG0007589				GASU ONLY OGF
OG0008079		OG0008079				GASU ONLY OGF
OG0008087		OG0008087				GASU ONLY OGF
OG0008090		OG0008090				GASU ONLY OGF
OG0008091		OG0008091				GASU ONLY OGF
OG0008092		OG0008092				GASU ONLY OGF
OG0008659		OG0008659				GASU ONLY OGF
OG0008660		OG0008660				LTR-like; GASU Only
OG0009140		OG0009140				Galdieria ONLY OGF
OG0009220		OG0009220				GASU ONLY OGF
OG0009256		OG0009256				GASU ONLY OGF
OG0009785	Pho88	OG0009785				inorganic phosphate transporter (Pho88); Galdieria ONLY
OG0009960		OG0009960				GASU ONLY OGF
OG0009961		OG0009961				GASU ONLY OGF
OG0009962		OG0009962				GASU ONLY OGF
OG0010553	FabZ	OG0010553				MAG TPA: 3-hydroxyacyl-ACP dehydratase FabZ [Rhodospirillales bacterium]
OG0010632		OG0010632				GASU ONLY OGF
OG0010633		OG0010633				GASU ONLY OGF
OG0011270					OG0011270	CDCA speicfic; Chlamydomonas matched; InsQ + OrfB_Zn_ribbon (Putative transposase DNA-binding domain; pfam07282); transposon?
OG0011313		OG0011313				GASU ONLY OGF
OG0011353		OG0011353				GASU ONLY OGF
OG0011355		OG0011355				GASU ONLY OGF
OG0012202		OG0012202				GASU ONLY OGF
OG0012224		OG0012224				GASU ONLY OGF
OG0012227		OG0012227				GASU ONLY OGF
OG0013154				OG0013154		CCYA+CZME Only; no matches
OG0013202					OG0013202	CYANIDIALES ONLY OGF
OG0013214	NatB_MDM20			OG0013214		CYANIDIALES Only; pfam09797: eukaryotic matches;N-acetyltransferase B complex non catalytic subunit (NatB_MDM20) [CZME]
OG0013289		OG0013289				GASU ONLY OGF
OG0013290		OG0013290				GASU ONLY OGF
OG0013291		OG0013291				GASU ONLY OGF
OG0013292		OG0013292				GASU ONLY OGF
OG0013293		OG0013293				GASU ONLY OGF
OG0013298		OG0013298				GASU ONLY OGF
OG0013299		OG0013299				GASU ONLY OGF
OG0013300		OG0013300				GASU ONLY OGF
OG0014826		OG0014826				GASU ONLY OGF
OG0014828		OG0014828				GASU ONLY OGF
OG0014829		OG0014829				GASU ONLY OGF
OG0014835		OG0014835				GASU ONLY OGF
OG0014836		OG0014836				GASU ONLY OGF
OG0014837		OG0014837				GASU ONLY OGF
OG0016639		OG0016639				GASU ONLY OGF
OG0016640		OG0016640				GASU ONLY OGF
OG0016641		OG0016641				GASU ONLY OGF
OG0016642		OG0016642				GASU ONLY OGF
OG0016643		OG0016643				GASU ONLY OGF
OG0016645	FA2H	OG0016645				fatty acid hydroxylase [GASU]; GASU only
OG0016647		OG0016647				GASU ONLY OGF
OG0016648		OG0016648				GASU ONLY OGF
OG0016649		OG0016649				retroelement, dead [CZME]
OG0016650		OG0016650				GASU ONLY OGF
OG0016651		OG0016651				GASU ONLY OGF
OG0016652		OG0016652				GASU ONLY OGF
OG0016655		OG0016655				GASU ONLY OGF
OG0016656		OG0016656				GASU ONLY OGF
OG0016658		OG0016658				GASU ONLY OGF
OG0019327		OG0019327				GASU ONLY OGF
OG0019401		OG0019401				GASU ONLY OGF
OG0019403		OG0019403				STRAIN ONLY OGF
OG0019406		OG0019406				GASU ONLY OGF
OG0019407		OG0019407				GASU ONLY OGF
OG0019408		OG0019408				GASU ONLY OGF
OG0019410		OG0019410				GASU ONLY OGF
OG0019411		OG0019411				GASU ONLY OGF
OG0019413		OG0019413				GASU ONLY OGF
OG0019414		OG0019414				GASU ONLY OGF
OG0019416		OG0019416				GASU ONLY OGF
OG0019417		OG0019417				GASU ONLY OGF
OG0023589				OG0023589		CZME ONLY OGF
OG0023683		OG0023683				STRAIN ONLY OGF
OG0023684		OG0023684				STRAIN ONLY OGF
OG0023688		OG0023688				STRAIN ONLY OGF
OG0023689		OG0023689				STRAIN ONLY OGF
OG0023691		OG0023691				STRAIN ONLY OGF
OG0023692		OG0023692				STRAIN ONLY OGF
OG0023693		OG0023693				STRAIN ONLY OGF
OG0023695		OG0023695				STRAIN ONLY OGF
OG0023699		OG0023699				STRAIN ONLY OGF
OG0023702		OG0023702				STRAIN ONLY OGF
OG0023703		OG0023703				STRAIN ONLY OGF
OG0023705		OG0023705				STRAIN ONLY OGF
OG0023706		OG0023706				STRAIN ONLY OGF
OG0023707		OG0023707				STRAIN ONLY OGF
OG0033274		OG0033274				STRAIN ONLY OGF
OG0033282		OG0033282				STRAIN ONLY OGF
OG0033293		OG0033293				STRAIN ONLY OGF
OG0033298		OG0033298				STRAIN ONLY OGF
OG0033319		OG0033319				STRAIN ONLY OGF
OG0033320		OG0033320				STRAIN ONLY OGF
OG0033331		OG0033331				STRAIN ONLY OGF
OG0033339		OG0033339				STRAIN ONLY OGF
OG0033347		OG0033347				STRAIN ONLY OGF
OG0033348		OG0033348				STRAIN ONLY OGF
OG0033359		OG0033359				STRAIN ONLY OGF
Total		196	19	18	7

## Sheet: Supplementary Dataset 8
Supplementary Dataset 8. Ka/Ks analysis of mercuric reductase genes in Cyanidiophyceae. A one-sided test in a Fisher's Exact Test was used to calculate P-values.
STGD	Sequence	Method	Ka	Ks	Ka/Ks	P-Value (Fisher)	Length	S-Sites	N-Sites	Substitutions	S-Substitutions	N-Substitutions	Divergence-Time	Substitution-Rate-Ratio(rTC:rAG:rTA:rCG:rTG:rCA/rCA)	GC(1:2:3)	ML-Score
X	CDCA17G4509-CZME_CMJ014CT	MA	0.215184	3.15501	0.0682037	0	1452	387.625	1064.37	479	403.443	75.5567	1	0.779566:1.8433:0.603698:0.558687:0.370388:1	0.60664(0.66499:0.5:0.65493)	-3159.92
X	CDCA16G4332-CZME_CMJ014CT	MA	0.217046	3.13947	0.0691346	0	1452	389.009	1062.99	480	403.73	76.2704	1	0.787117:1.85807:0.60961:0.561881:0.37251:1	0.605969(0.66499:0.5:0.652918)	-3162.32
X	CDCA20G4903-CZME_CMJ014CT	MA	0.217935	3.13702	0.069472	0	1452	389.011	1062.99	482	405.098	76.9018	1	0.744126:1.69903:0.578129:0.527376:0.355904:1	0.606975(0.66499:0.502012:0.653924)	-3166.08
X	CDCA19G4783-CZME_CMJ014CT	MA	0.218453	3.13763	0.0696236	0	1452	388.741	1063.26	480	403.216	76.7843	1	0.791987:1.87523:0.608492:0.564293:0.374143:1	0.605634(0.663984:0.5:0.652918)	-3164.07
X	CDCA08G2565-CZME_CMJ014CT	MA	0.21972	3.12742	0.0702558	0	1452	389.643	1062.36	482	404.515	77.4854	1	0.816988:1.86315:0.614153:0.583886:0.371313:1	0.606304(0.665996:0.5:0.652918)	-3166.23
X	CZME_CMJ014CT-CCYA15G4015	MA	0.214524	2.91523	0.0735874	2.51877e-259	1452	422.301	1029.7	479	406.129	72.8712	1	0.969535:2.31676:0.707792:0.738005:0.613858:1	0.584185(0.657464:0.485685:0.609407)	-3119.38
O	CDCA16G4332-CDCA19G4783	MA	0.000925241	0.00842654	0.109801	0.0429492	1476	357.703	1118.3	4	2.9778	1.0222	0.00274315	3.88526:18.4752:10.8372:11.5782:0.01:1	0.625(0.67378:0.50813:0.693089)	-1952.8
X	CDCA17G4509-CCYA15G4015	MA	0.108486	0.844655	0.128439	6.56512e-81	1452	403.263	1048.74	286	214.389	71.6107	0.312942	1.43047:2.4913:0.702732:0.824139:0.24619:1	0.594512(0.656504:0.485772:0.64126)	-2817.07
X	CDCA16G4332-CCYA15G4015	MA	0.109967	0.8532	0.128888	3.56842e-81	1452	405.068	1046.93	289	216.784	72.2157	0.317309	1.50519:2.50877:0.730387:0.857595:0.25357:1	0.593835(0.656504:0.485772:0.639228)	-2822.24
X	CDCA19G4783-CCYA15G4015	MA	0.11103	0.843121	0.13169	3.9186e-80	1452	404.582	1047.42	289	215.522	73.478	0.315018	1.5081:2.47164:0.74349:0.880879:0.259089:1	0.593496(0.655488:0.485772:0.639228)	-2824.18
X	CDCA20G4903-CCYA15G4015	MA	0.112103	0.847503	0.132274	1.05135e-80	1452	404.89	1047.11	290	216.082	73.9178	0.317169	1.39855:2.39709:0.670259:0.81242:0.238592:1	0.594851(0.656504:0.487805:0.640244)	-2828.38
X	CDCA08G2565-CCYA15G4015	MA	0.113529	0.853621	0.132997	8.27175e-81	1452	405.027	1046.97	292	217.296	74.704	0.319974	1.47458:2.41106:0.70436:0.828529:0.247905:1	0.594173(0.65752:0.485772:0.639228)	-2829.56
O	CDCA17G4509-CDCA19G4783	MA	0.00279196	0.0137199	0.203497	0.0282908	1476	373.305	1102.7	8	4.99655	3.00345	0.00555583	4.63313:6.00509:2.99918:3.04308:0.01:1	0.625678(0.67378:0.50813:0.695122)	-1979.64
O	CDCA19G4783-CDCA20G4903	MA	0.00364521	0.011473	0.31772	0.025208	1476	363.311	1112.69	8	4.05461	3.94539	0.00557199	1.2374:1.86499:0.807203:0.910111:0.01:1	0.626016(0.67378:0.510163:0.694106)	-1984.13
O	CDCA16G4332-CDCA17G4509	MA	0.00183659	0.00538906	0.340801	0.0513656	1476	382.464	1093.54	4	2.02592	1.97408	0.00275712	4.56799:3.78236:1.69544:1.69544:0.01:1	0.626016(0.674797:0.50813:0.695122)	-1956.96
O	CDCA08G2565-CDCA19G4783	MA	0.00369371	0.00821789	0.449472	0.242665	1476	368.635	1107.37	7	2.97847	4.02153	0.00482364	3.25934:6.09598:2.272:2.34179:0.01:1	0.625339(0.674797:0.50813:0.693089)	-1972.74
O	CDCA08G2565-CDCA17G4509	MA	0.0045527	0.00543511	0.837646	0.558744	1476	375.911	1100.09	7	2.0282	4.9718	0.00477743	2.94087:2.62235:1.34611:1.34611:0.01:1	0.626355(0.675813:0.50813:0.695122)	-1974.83
O	CDCA16G4332-CDCA20G4903	MA	0.0026846	0.00287484	0.933825	0.243754	1476	356.279	1119.72	4	1.01656	2.98344	0.00273052	0.75014:0.311648:0.2963:0.347912:0.01:1	0.626355(0.674797:0.510163:0.694106)	-1959.7
O	CDCA17G4509-CDCA20G4903	MA	0.00271237	0.00277563	0.977211	0.257857	1476	369.127	1106.87	4	1.01774	2.98226	0.00272819	1.93462:1.93673:1.36502:1.40553:0.01:1	0.627033(0.674797:0.510163:0.696138)	-1957.3
O	CDCA08G2565-CDCA20G4903	MA	0.00535768	0.00287428	1.86401	0.86178	1476	362.793	1113.21	7	1.04173	5.95827	0.00474727	1.04895:0.851499:0.473496:0.508991:0.01:1	0.626694(0.675813:0.510163:0.694106)	-1977.17
O	CDCA08G2565-CDCA16G4332	MA	0.00271171	5.42342e-05	50	0.145786	1476	377.231	1098.77	3	0.0204588	2.97954	0.00203252	3.21034:3.17102:1.38082:1.38082:0.01:1	0.625678(0.675813:0.50813:0.693089)	-1947.84

## Sheet: Supplementary Dataset 9
Supplementary Dataset 9. Genome and transcriptome information used in this study.
ID abbreviation	Classification	Name	Strain	Number of scaffolds	N50	Genome size	Number of genes	Version	Note	Source	Links
CDCA	Rhodophyta-Cyanidiophyceae-Cyanidiales	Cyanidium caldarium	063 E5	20 (Chr.)	.	8.34 Mbp	4870	v1	Chromosome-level Genome	This study	Dryad
CCYA	Rhodophyta-Cyanidiophyceae-Cyanidiales	Cyanidiococcus yangmingshanensis	8.1.23 F7	20 (Chr.)	.	12.0 Mbp	4832	v1	Cyanidiales	This study	Dryad
GASU	Rhodophyta-Cyanidiophyceae-Galdieriales	Galdieria sulphuraria	108.79 E11	76	.	16.1 Mbp	7096	v1		This study	Dryad
CZME	Rhodophyta-Cyanidiophyceae-Cyanidiales	Cyanidioschyzon merolae	10D	20 (Chr.)	.	16.5 Mbp	4803	v3	Chromosome-level Genome	Nozaki et al., 2007, BMC Biol; Masuzaki et al., 2004, Nature	https://www.ncbi.nlm.nih.gov/genome/?term=txid280699[Organism:noexp]
GASU	Rhodophyta-Cyanidiophyceae-Galdieriales	Galdieria sulphuraria	074W	433	172 kbp	13.7 Mbp	7174	v1		Schönknecht et al., 2013, Science	https://plants.ensembl.org/Galdieria_sulphuraria/Info/Index
CCYA	Rhodophyta-Cyanidiophyceae-Cyanidiales	Cyanidioschyzon sp. (Cyanidiococcus sp.)	SOOS	35	.	12.3 Mbp	4406	v1		Rossoni et al., 2019, eLife	http://porphyra.rutgers.edu/bindex.php
GASU, GAPH	Rhodophyta-Cyanidiophyceae-Galdieriales	Galdieria 10 spp.	10 strains	101-135	158.2 - 229.7 kbp	14.1-15.6 Mbp	5,912-7,441	v1	10 genomes	Rossoni et al., 2019, eLife	http://porphyra.rutgers.edu/bindex.php
CCYA	Rhodophyta-Cyanidiophyceae-Cyanidiales	Cyanidiococcus yangmingshanensis	THAL066	20 (Chr.)	.	12.1 Mbp	5189	v1	Chromosome-level Genome	Liu et al., 2020, J Phycol	https://www.ncbi.nlm.nih.gov/bioproject/PRJNA564651/
CHCR	Rhodophyta-Florideophyceae-Gigartinales	Chondrus crispus		1266	240 kbp	105 Mbp	9807	v1	RED ALGAE - Macroalgae	Collén et al., 2013, PNAS	https://plants.ensembl.org/Chondrus_crispus/Info/Index
GRCH	Rhodophyta-Florideophyceae-Gracilariales	Gracilariopsis chorda		1211	220 kbp	92.1 Mbp	10806	v1	RED ALGAE - Macroalgae	Lee et al., 2018, MBE	https://www.ncbi.nlm.nih.gov/bioproject/PRJNA361418/
PYUM	Rhodophyta-Bangiophyceae	Porphyra umbilicalis		2125	130 kbp	87.7 Mbp	13567	v1	RED ALGAE - Macroalgae	Brawley et al., 2017, PNAS	https://phytozome.jgi.doe.gov/pz/portal.html#!bulk?org=Org_Pumbilicalis_er
PDPP	Rhodophyta-Porphyridiophyceae	Porphyridium purpureum	CCMP 1328	52	1.8 Mbp	22.2 Mbp	9898	v2	RED ALGAE - Unicelluar algae, v2	Lee et al., 2019, Nat Commun; Bhattacharya et al., 2013, Nat Commun	https://www.ncbi.nlm.nih.gov/bioproject/PRJNA560054/
CPADX	Glaucophyta-Glaucophyceae	Cyanophora paradoxa	CCMP329	712	214 Kbp	99.94 Mbp	25831	v2	Glaucophytes	Price et al., 2019, DNA Res	https://phycocosm.jgi.doe.gov/Cyapar1/Cyapar1.home.html
CRE	Viridiplantae-Chlorophyta-Chlorophyceae	Chlamydomonas reinhardtii	CC-503 cw92 mt+	88	7 Mbp	112.3 Mbp	16709	v4	GREEN ALGAE - Unicelluar algae, model	Merchant et al., 2007, Science	https://genome.jgi.doe.gov/portal/Chlre5_6/Chlre5_6.download.html
OSTAU	Viridiplantae-Chlorophyta-Mamiellophyceae	Ostreococcus tauri	OTH95	21 (Chr.)	.	13.2 Mbp	7796	v2	GREEN ALGAE - Unicelluar algae	Blanc-Mathieu et al., 2014, BMC Genomics; Palenik et al., 2007, PNAS	https://phycocosm.jgi.doe.gov/Ostta4221_3/Ostta4221_3.home.html
AMBTR	Viridiplantae-Streptophyta-Angiosperm	Amborella trichopoda	-	5745	4.9 Mbp	706 Mbp	26846	v1	LAND PLANT - Basal-angiosperm	Albert et al., 2013, Science	https://plants.ensembl.org/Amborella_trichopoda/Info/Index
ATH	Viridiplantae-Streptophyta-Angiosperm	Arabidopsis thaliana	Col-0	5 (Chr.)	.		27409	TAIR10	LAND PLANT - Angiosperm, model	Kaul et al., 2000, Nature	https://www.arabidopsis.org/download/index.jsp
ORYZA	Viridiplantae-Streptophyta-Angiosperm	Oryza sativa	japonica	12 (Chr.)	.	373.2 Mbp	40718	IRGSP-1.0, RGAP7	LAND PLANT - Angiosperm, monocots	Goff et al., 2002, Science	http://rice.plantbiology.msu.edu/downloads_gad.shtml
SELMO	Viridiplantae-Streptophyta-Lycophytes	Selaginella moellendorffii		759	38 Mbp	212.6 Mbp	22285	v1	LAND PLANT - Lycophyte	Banks et al., 2011, Science	https://genome.jgi.doe.gov/portal/pages/accessDenied.jsf?state=%27anonDownload%27
MARPO	Viridiplantae-Streptophyta-Angiosperm	Marchantia polymorpha	Tak-1, Tak-2	9 (Chr.)+435 (unplaced)	.	218.7 Mbp	24751	MpTak1v5.1	LAND PLANT - Liverwort	Montgomery et al., 2020, Cur Biol; Bowman et al., 2017, Cell	https://marchantia.info/download/tak1v5.1/
PHPAT	Viridiplantae-Streptophyta-Bryophyta	Physcomitrella patens	Gransden 2004	378	17.4 Mbp	473 Mbp	87533	v3.3	LAND PLANT - Moss	Lang et al., 2017, Plant J; Rensing et al., 2008, Science	https://phytozome.jgi.doe.gov/pz/portal.html#!info?alias=Org_Ppatens
RDPMA	Rhodelphidia-Rhodelphea	Rhodelphis marinus	Colp-29	.	.	.	14585	.	Transcriptome	Gawryluk et al., 2019, Nature	https://doi.org/10.5061/dryad.tr6d8q2
KLBNI	Viridiplantae-Streptophyta-Charophyta	Klebsormidium nitens	NIES-2285	1,812	0.135 Mbp	103.9 Mbp	17207	v1.1	GREEN ALGAE - Streptophytes algae	Hori et al., 2014, Nat Commun	http://www.plantmorphogenesis.bio.titech.ac.jp/~algae_genome_project/klebsormidium/kf_download.htm
CHABR	Viridiplantae-Streptophyta-Charophyta	Chara braunii	S276	11,427	234 Mbp	1.75 Gbp	35885	v1	GREEN ALGAE - Streptophytes algae	Nishiyama et al., 2018, Cell	https://mycocosm.jgi.doe.gov/Chabra1/Chabra1.home.html
MESVI	Viridiplantae-Streptophyta-Charophyta	Mesostigma viride	NIES-296	3,047	2.56 Mbp	441.8 Mbp	24431	v1	GREEN ALGAE - Streptophytes algae	Liang et al., 2020, Adv Sci
CKBAT	Viridiplantae-Streptophyta-Charophyta	Chlorokybus atmophyticus	CCAC 0220	3,836	0.75 Mbp	74 Mbp	9066	v1	GREEN ALGAE - Streptophytes algae	Wang et al., 2020, Nat Plants
PRACO	Viridiplantae-Prasinodermophyta	Prasinoderma coloniale	CCMP1413	22 (Chr.)	.	25.3 Mbp	7139	v1	GREEN ALGAE - Green algae (third phylum)	Li et al., 2020, Nat Ecol Evol	https://genome.jgi.doe.gov/portal/pages/dynamicOrganismDownload.jsf?organism=Praco1
ULVMU	Viridiplantae-Chlorophyta-Ulvophyceae	Ulva mutabilis	Føyn	318	0.6 Mbp	98.5 Mbp	12924	v1	GREEN ALGAE - Macroalgae	De Clerck et al., 2018, Curr Biol
										0

## Sheet: Supplementary Dataset 10
Dataset 10. miRNA prediction of four cyanidiophycean species predicted by rfam v14.5.
	CDCA 063 E5	CCYA 8.1.23 F7	CZME 10D	GASU 074W
miRNA candidates	27	24	46	140
e-value cutoff (<0.001)	1	0	3	4
List of significant miRNA match	mir-9209		mir-598	MIR1122 X 2
			MIR4227 X 2	mir-559
				MIR774

[truncated: 3 more sheets: Supplementary Dataset 11, Supplementary Dataset 12, Supplementary Dataset 13]
