# Supplementary material for: Genome-wide signatures of adaptation to extreme environments in red algae
Source: Nat Commun. 2023 Jan 4;14:10. doi: 10.1038/s41467-022-35566-x (PMC9812998; doi:10.1038/s41467-022-35566-x)
Supplement: Supplementary file 6 — Source Data [file 41467_2022_35566_MOESM6_ESM.zip]

Archive with 49 entries (48 files):
- pdf files/
- pdf files/Supplementary Figure S15abc - miRNA processing AGO DCL 221109.pdf
- __MACOSX/pdf files/._Supplementary Figure S15abc - miRNA processing AGO DCL 221109.pdf
- pdf files/Supplementary Figure S4 - C4 CD spectra.pdf
- __MACOSX/pdf files/._Supplementary Figure S4 - C4 CD spectra.pdf
- pdf files/Supplementary Figure S22 - FACS_isolation IC.pdf
- __MACOSX/pdf files/._Supplementary Figure S22 - FACS_isolation IC.pdf
- pdf files/Supplementary Figure S14 - arsJ phylogeny_221206.pdf
- __MACOSX/pdf files/._Supplementary Figure S14 - arsJ phylogeny_221206.pdf
- pdf files/Supplementary Figure S1 - CCYA strain comparison updated.pdf
- __MACOSX/pdf files/._Supplementary Figure S1 - CCYA strain comparison updated.pdf
- pdf files/Supplementary Figure S5 - GASU_108.79_E11_vs_MtSH_221109.pdf
- __MACOSX/pdf files/._Supplementary Figure S5 - GASU_108.79_E11_vs_MtSH_221109.pdf
- pdf files/Supplementary Figure S13 - DolloP_COG_Detail_220315.pdf
- __MACOSX/pdf files/._Supplementary Figure S13 - DolloP_COG_Detail_220315.pdf
- pdf files/Supplementary Figure S19 - aggregation prone 221117.pdf
- __MACOSX/pdf files/._Supplementary Figure S19 - aggregation prone 221117.pdf
- pdf files/Supplementary Figure S17 - Polycomb unit 221206.pdf
- __MACOSX/pdf files/._Supplementary Figure S17 - Polycomb unit 221206.pdf
- pdf files/Supplementary Figure S23abc - GASU_CCYA_CYCA_WGScoverage_220621_modified.pdf
- __MACOSX/pdf files/._Supplementary Figure S23abc - GASU_CCYA_CYCA_WGScoverage_220621_modified.pdf
- pdf files/Supplementary Figure S2ab - annot error_221206.pdf
- __MACOSX/pdf files/._Supplementary Figure S2ab - annot error_221206.pdf
- pdf files/Supplementary Figure S12 - ChIP_10D_H3K27me3_subtelomere_221206.pdf
- __MACOSX/pdf files/._Supplementary Figure S12 - ChIP_10D_H3K27me3_subtelomere_221206.pdf
- pdf files/Supplementary Figure S8abcd - Cyanidiophyceae Chromsome 221117.pdf
- __MACOSX/pdf files/._Supplementary Figure S8abcd - Cyanidiophyceae Chromsome 221117.pdf
- pdf files/Supplementary Figure S9 - independent STGD of GTP binding protein .pdf
- __MACOSX/pdf files/._Supplementary Figure S9 - independent STGD of GTP binding protein .pdf
- pdf files/Supplementary Figure S3 - G4 CD spectra.pdf
- __MACOSX/pdf files/._Supplementary Figure S3 - G4 CD spectra.pdf
- pdf files/Supplementary Figure S6abc - GASU_vs_CYANIDIALES chr.pdf
- __MACOSX/pdf files/._Supplementary Figure S6abc - GASU_vs_CYANIDIALES chr.pdf
- pdf files/Supplementary Figure S11 - Cyanidiales subtelomeric_210817.pdf
- __MACOSX/pdf files/._Supplementary Figure S11 - Cyanidiales subtelomeric_210817.pdf
- pdf files/Supplementary Figure S16ab - LNC_possible_candidate.pdf
- __MACOSX/pdf files/._Supplementary Figure S16ab - LNC_possible_candidate.pdf
- pdf files/Supplementary Figure S21 - population mix_221206.pdf
- __MACOSX/pdf files/._Supplementary Figure S21 - population mix_221206.pdf
- pdf files/Supplementary Figure S10 - STGD:GD ratio boxplot.pdf
- __MACOSX/pdf files/._Supplementary Figure S10 - STGD:GD ratio boxplot.pdf
- pdf files/Supplementary Figure S7 - CCYA CZME LTR.pdf
- __MACOSX/pdf files/._Supplementary Figure S7 - CCYA CZME LTR.pdf
- pdf files/Supplementary Figure S24abc - kmer.pdf
- __MACOSX/pdf files/._Supplementary Figure S24abc - kmer.pdf
- pdf files/Supplementary Figure S18 - HSP_dotplot.pdf
- __MACOSX/pdf files/._Supplementary Figure S18 - HSP_dotplot.pdf
- pdf files/Supplementary Figure S20  - CDCA_polycistronic_transcripts.pdf
- __MACOSX/pdf files/._Supplementary Figure S20  - CDCA_polycistronic_transcripts.pdf
